# Supplementary material for: Effect of an Eco-Friendly Cuminaldehyde Guanylhydrazone Disinfectant on Shiga Toxin Production and Global Transcription of Escherichia coli
Source: Toxins (Basel). 2022 Nov 2;14(11):752. doi: 10.3390/toxins14110752 (PMC9694190; doi:10.3390/toxins14110752)
Supplement: Supplementary file 1 [file toxins-14-00752-s001.zip]

Archive with 1 entries (1 files):
- toxins-1984718-supplementary.xlsx
