# Supplementary material for: Effect of an Eco-Friendly Cuminaldehyde Guanylhydrazone Disinfectant on Shiga Toxin Production and Global Transcription of Escherichia coli
Source: Toxins (Basel). 2022 Nov 2;14(11):752. doi: 10.3390/toxins14110752 (PMC9694190; doi:10.3390/toxins14110752)
Supplement: Supplementary file 1 [file toxins-14-00752-s001.zip › toxins-1984718-supplementary.xlsx]

## Sheet: Table S1
Table S1. Differentially expressed genes (DEGs) identified in strain ATCC25922
Gene ID	Gene Name	Gene Product	Log2FoldChange	Up/Down Regulation
CP009072.1_cds_AIL17363.1_69	fruK	6-phosphofructokinase isozyme 2	-6.98887	down
CP009072.1_cds_AIL15208.1_70	fruB	phosphocarrier, HPr family protein	-6.97006	down
CP009072.1_cds_AIL15103.1_68	fruA	PTS system, Fru family, IIB component domain protein	-6.6234	down
CP009072.1_cds_AIL15906.1_3707	ptsG	PTS system glucose-specific EIICB component	-6.43298	down
CP009072.1_cds_AIL15516.1_2232	treB	PTS system trehalose-specific EIIBC component	-6.13286	down
CP009072.1_cds_AIL18633.1_524	sodA	superoxide dismutase Mn	-5.93764	down
CP009072.1_cds_AIL17675.1_848	lldR	bacterial regulatory s, gntR family protein	-5.87674	down
CP009072.1_cds_AIL16738.1_4565	-	phosphotransferase enzyme II, A component	-5.87592	down
CP009072.1_cds_AIL18096.1_2231	treC	alpha,alpha-phosphotrehalase	-5.79599	down
CP009072.1_cds_AIL18311.1_3895	efeO	imelysin family protein	-5.76235	down
CP009072.1_cds_AIL14442.1_2581	fhuA	ferrichrome-iron receptor	-5.6073	down
CP009072.1_cds_AIL16902.1_1780	sdaB	L-serine ammonia-lyase	-5.41604	down
CP009072.1_cds_AIL16661.1_3894	efeB	peroxidase ycdB	-5.3553	down
CP009072.1_cds_AIL18086.1_4566	-	PTS system, Lactose/Cellobiose specific IIB subunit	-5.32986	down
CP009072.1_cds_AIL16848.1_2274	fecA	fe(3+) dicitrate transport protein fecA	-5.31247	down
CP009072.1_cds_AIL14688.1_1781	sdaC	serine transporter family protein	-5.28673	down
CP009072.1_cds_AIL14353.1_3966	ompF	outer membrane protein F	-5.10166	down
CP009072.1_cds_AIL17878.1_4567	-	PTS system sugar-specific permease component family protein	-5.08616	down
CP009072.1_cds_AIL16269.1_4618	plaP	inner membrane transport protein YeeF	-4.76649	down
CP009072.1_cds_AIL18315.1_847	lldD	L-lactate dehydrogenase cytochrome	-4.75285	down
CP009072.1_cds_AIL18365.1_849	lldP	L-lactate permease	-4.68123	down
CP009072.1_cds_AIL16849.1_4670	yegD	hsp70 family protein	-4.61492	down
CP009072.1_cds_AIL15291.1_1198	fis	DNA-binding protein fis	-4.54844	down
CP009072.1_cds_AIL15489.1_257	fadL	outer membrane transport family protein	-4.51187	down
CP009072.1_cds_AIL16964.1_1043	glpD	aerobic glycerol-3-phosphate dehydrogenase	-4.47221	down
CP009072.1_cds_AIL16666.1_687	rbsD	rbsD / FucU transport family protein	-4.44496	down
CP009072.1_cds_AIL17726.1_2486	rapA	RNA polymerase-associated protein rapA	-4.41767	down
CP009072.1_cds_AIL14075.1_686	rbsA	heme ABC exporter, ATP-binding protein CcmA	-4.40767	down
CP009072.1_cds_AIL14984.1_128	mqo	malate dehydrogenase	-4.39617	down
CP009072.1_cds_AIL16944.1_3734	flgB	flagellar basal-body rod protein FlgB	-4.3894	down
CP009072.1_cds_AIL15400.1_2273	fecB	periplasmic binding family protein	-4.38034	down
CP009072.1_cds_AIL15427.1_3896	-	ferrous iron permease efeU	-4.32489	down
CP009072.1_cds_AIL18511.1_897	yiaD	inner membrane lipoprotein yiaD	-4.26367	down
CP009072.1_cds_AIL14515.1_2005	malK	maltose/maltodextrin import ATP-binding protein MalK	-4.22479	down
CP009072.1_cds_AIL14049.1_3921	cspG	cold shock-like protein CspG	-4.19227	down
CP009072.1_cds_AIL18010.1_3733	flgC	flagellar basal-body rod protein FlgC	-4.08793	down
CP009072.1_cds_AIL18047.1_166	-	yfaZ family protein	-4.04315	down
CP009072.1_cds_AIL14210.1_3287	yncE	hypothetical protein	-4.01115	down
CP009072.1_cds_AIL18409.1_3732	flgD	basal-body rod modification protein flgD	-4.00322	down
CP009072.1_cds_AIL17853.1_3239	-	chaperone protein focC	-3.99924	down
CP009072.1_cds_AIL16249.1_685	rbsC	branched-chain amino acid transport system / permease component family protein	-3.96498	down
CP009072.1_cds_AIL14661.1_2105	eptA	phosphoethanolamine transferase eptA	-3.95664	down
CP009072.1_cds_AIL16555.1_4277	fepA	ferrienterobactin receptor	-3.95169	down
CP009072.1_cds_AIL15835.1_3240	-	hypothetical protein	-3.94067	down
CP009072.1_cds_AIL14653.1_1905	stpA	DNA-binding protein stpA	-3.92354	down
CP009072.1_cds_AIL15877.1_3429	tonB	protein tonB	-3.88486	down
CP009072.1_cds_AIL17855.1_1950	rplJ	50S ribosomal protein L10	-3.8802	down
CP009072.1_cds_AIL15803.1_1951	rplL	ribosomal protein L7/L12	-3.87102	down
CP009072.1_cds_AIL15668.1_1199	dusB	tRNA-dihydrouridine synthase B	-3.85919	down
CP009072.1_cds_AIL14067.1_3833	-	hypothetical protein	-3.85878	down
CP009072.1_cds_AIL14425.1_129	yojI	ABC transporter ATP-binding protein YojI	-3.83593	down
CP009072.1_cds_AIL18604.1_3048	sufA	FeS assembly scaffold SufA	-3.82794	down
CP009072.1_cds_AIL14289.1_2485	rluA	pseudouridine synthase, RluA family protein	-3.8126	down
CP009072.1_cds_AIL16785.1_1122	tusB	sulfur relay protein TusB/DsrH	-3.79076	down
CP009072.1_cds_AIL15316.1_2583	fhuD	iron(3+)-hydroxamate-binding protein fhuD	-3.78419	down
CP009072.1_cds_AIL18114.1_76	lpxT	inner membrane protein yeiU	-3.77031	down
CP009072.1_cds_AIL17977.1_1053	-	high-affinity gluconate transporter	-3.76123	down
CP009072.1_cds_AIL14610.1_2188	rpsF	ribosomal protein S6	-3.75607	down
CP009072.1_cds_AIL13981.1_2191	rplI	ribosomal protein L9	-3.73481	down
CP009072.1_cds_AIL18501.1_1416	-	ABC transporter family protein	-3.73053	down
CP009072.1_cds_AIL18623.1_2272	fecC	ABC 3 transport family protein	-3.71645	down
CP009072.1_cds_AIL17199.1_1450	exbD	TonB system transport protein ExbD	-3.71063	down
CP009072.1_cds_AIL14602.1_506	glpF	glycerol uptake facilitator protein	-3.70166	down
CP009072.1_cds_AIL14837.1_1144	rpsJ	ribosomal protein S10	-3.69172	down
CP009072.1_cds_AIL16544.1_1146	rplD	50S ribosomal protein L4	-3.69122	down
CP009072.1_cds_AIL14668.1_409	suhB	inositol-1-monophosphatase	-3.68412	down
CP009072.1_cds_AIL14029.1_1145	rplC	50S ribosomal protein L3	-3.68291	down
CP009072.1_cds_AIL18107.1_1100	tsgA	protein tsgA	-3.67264	down
CP009072.1_cds_AIL17469.1_2822	fliA	RNA polymerase sigma factor for flagellar operon	-3.66629	down
CP009072.1_cds_AIL16291.1_2190	rpsR	ribosomal protein S18	-3.65836	down
CP009072.1_cds_AIL15605.1_1147	rplW	50S ribosomal protein L23	-3.64641	down
CP009072.1_cds_AIL16827.1_2189	priB	primosomal replication protein n	-3.64088	down
CP009072.1_cds_AIL16798.1_1895	proV	glycine betaine/L-proline transport ATP binding subunit	-3.63467	down
CP009072.1_cds_AIL16335.1_2916	yobD	hypothetical protein	-3.62405	down
CP009072.1_cds_AIL18454.1_1148	rplB	ribosomal protein L2	-3.62002	down
CP009072.1_cds_AIL15490.1_1949	rplA	ribosomal protein L1	-3.61236	down
CP009072.1_cds_AIL18132.1_1948	rplK	ribosomal protein L11	-3.60373	down
CP009072.1_cds_AIL17927.1_1123	rpsL	ribosomal protein S12	-3.59114	down
CP009072.1_cds_AIL17779.1_3288	yncD	tonB dependent receptor family protein	-3.57867	down
CP009072.1_cds_AIL16235.1_3830	-	putative mchC protein	-3.5733	down
CP009072.1_cds_AIL15848.1_1449	exbB	tonB-system energizer ExbB	-3.57309	down
CP009072.1_cds_AIL16460.1_628	yigI	hypothetical protein	-3.57299	down
CP009072.1_cds_AIL14755.1_1894	proW	binding--dependent transport system inner membrane component family protein	-3.56561	down
CP009072.1_cds_AIL15255.1_3243	ydeQ	fimbrial family protein	-3.56242	down
CP009072.1_cds_AIL14518.1_1149	rpsS	ribosomal protein S19	-3.55653	down
CP009072.1_cds_AIL14113.1_1150	rplV	ribosomal protein L22	-3.53765	down
CP009072.1_cds_AIL16314.1_3829	-	RTX toxin acyltransferase family protein	-3.52618	down
CP009072.1_cds_AIL14775.1_2582	fhuC	iron(3+)-hydroxamate import ATP-binding protein FhuC	-3.51946	down
CP009072.1_cds_AIL17378.1_1124	rpsG	ribosomal protein S7	-3.51313	down
CP009072.1_cds_AIL17910.1_4266	entE	(2,3-dihydroxybenzoyl)adenylate synthase	-3.50312	down
CP009072.1_cds_AIL15846.1_4267	entC	isochorismate synthase entC	-3.48588	down
CP009072.1_cds_AIL14053.1_2807	fliF	flagellar M-ring protein FliF	-3.48561	down
CP009072.1_cds_AIL15836.1_2799	fliN	flagellar motor switch protein FliN	-3.48	down
CP009072.1_cds_AIL17768.1_651	yifK	putative transport protein YifK	-3.46989	down
CP009072.1_cds_AIL16622.1_559	yihM	xylose isomerase-like TIM barrel family protein	-3.44753	down
CP009072.1_cds_AIL14820.1_629	rarD	protein rarD	-3.44408	down
CP009072.1_cds_AIL14804.1_1160	rplF	ribosomal protein L6	-3.44326	down
CP009072.1_cds_AIL14258.1_1023	gntU	low-affinity gluconate transporter	-3.44027	down
CP009072.1_cds_AIL14605.1_3010	ydiY	hypothetical protein	-3.43815	down
CP009072.1_cds_AIL16297.1_3241	ydeS	protein fimF	-3.43093	down
CP009072.1_cds_AIL18327.1_1161	rplR	ribosomal protein L18	-3.42889	down
CP009072.1_cds_AIL15549.1_1022	gntK	thermoresistant gluconokinase	-3.4265	down
CP009072.1_cds_AIL18428.1_3394	rnb	exoribonuclease II	-3.42645	down
CP009072.1_cds_AIL16909.1_2806	fliG	flagellar motor switch protein FliG	-3.4229	down
CP009072.1_cds_AIL14891.1_1171	rplQ	ribosomal protein L17	-3.41939	down
CP009072.1_cds_AIL17039.1_1159	rpsH	30S ribosomal protein S8	-3.41665	down
CP009072.1_cds_AIL14020.1_3242	ydeR	protein fimG	-3.40498	down
CP009072.1_cds_AIL16046.1_3049	sufB	FeS assembly protein SufB	-3.40173	down
CP009072.1_cds_AIL17900.1_3286	ansP	amino acid permease family protein	-3.39451	down
CP009072.1_cds_AIL18423.1_1154	rpsQ	30S ribosomal protein S17	-3.3935	down
CP009072.1_cds_AIL17485.1_1151	rpsC	ribosomal protein S3	-3.39187	down
CP009072.1_cds_AIL16442.1_2572	-	fimbrial family protein	-3.39049	down
CP009072.1_cds_AIL17370.1_4056	rimO	ribosomal protein S12 methylthiotransferase RimO	-3.38222	down
CP009072.1_cds_AIL16462.1_3731	flgE	flagellar hook protein flgE	-3.37873	down
CP009072.1_cds_AIL16516.1_1158	rpsN	ribosomal S14p/S29e family protein	-3.37766	down
CP009072.1_cds_AIL14158.1_1234	rpsI	30S ribosomal protein S9	-3.36257	down
CP009072.1_cds_AIL17272.1_1152	rplP	ribosomal protein L16	-3.36151	down
CP009072.1_cds_AIL15183.1_45	cdd	cytidine deaminase	-3.35641	down
CP009072.1_cds_AIL15395.1_87	rplY	50S ribosomal protein L25	-3.34712	down
CP009072.1_cds_AIL14503.1_4275	ybdZ	mbtH-like family protein	-3.3464	down
CP009072.1_cds_AIL17510.1_1153	rpmC	ribosomal protein L29	-3.34395	down
CP009072.1_cds_AIL15531.1_2271	fecD	fe(3+) dicitrate transport system permease protein fecD	-3.34185	down
CP009072.1_cds_AIL15274.1_1128	bfd	bacterioferritin-associated ferredoxin	-3.33302	down
CP009072.1_cds_AIL16450.1_2919	manX	PTS system mannose-specific EIIAB component	-3.32749	down
CP009072.1_cds_AIL16485.1_1157	rplE	50S ribosomal protein L5	-3.326	down
CP009072.1_cds_AIL16366.1_1200	prmA	ribosomal protein L11 methyltransferase	-3.31734	down
CP009072.1_cds_AIL13995.1_1155	rplN	ribosomal protein L14	-3.31456	down
CP009072.1_cds_AIL16959.1_1162	rpsE	ribosomal protein S5	-3.31379	down
CP009072.1_cds_AIL17423.1_3984	rpsA	ribosomal protein S1	-3.3121	down
CP009072.1_cds_AIL15411.1_2276	fecI	putative RNA polymerase sigma factor fecI	-3.30222	down
CP009072.1_cds_AIL18313.1_1163	rpmD	ribosomal protein L30	-3.29629	down
CP009072.1_cds_AIL15013.1_2800	fliM	flagellar motor switch protein FliM	-3.28174	down
CP009072.1_cds_AIL15715.1_3050	sufC	FeS assembly ATPase SufC	-3.27745	down
CP009072.1_cds_AIL17463.1_558	yihN	inner membrane protein yihN	-3.27471	down
CP009072.1_cds_AIL16938.1_1164	rplO	ribosomal protein L15	-3.27348	down
CP009072.1_cds_AIL15533.1_1233	rplM	ribosomal protein L13	-3.27035	down
CP009072.1_cds_AIL17329.1_1289	rpsO	ribosomal protein S15	-3.2668	down
CP009072.1_cds_AIL14001.1_1125	fusA	translation elongation factor G	-3.26611	down
CP009072.1_cds_AIL16406.1_4409	tsx	nucleoside-specific channel-forming protein tsx	-3.26029	down
CP009072.1_cds_AIL15403.1_3056	pykF	pyruvate kinase	-3.25838	down
CP009072.1_cds_AIL16945.1_3533	sitA	periplasmic solute binding family protein	-3.25828	down
CP009072.1_cds_AIL15191.1_156	glpT	glycerol-3-phosphate transporter	-3.25609	down
CP009072.1_cds_AIL15590.1_4276	fes	enterochelin esterase	-3.25569	down
CP009072.1_cds_AIL18281.1_3338	ttcA	tRNA 2-thiocytidine biosynthesis protein TtcA	-3.24909	down
CP009072.1_cds_AIL14014.1_1167	rpsM	30S ribosomal protein S13	-3.24074	down
CP009072.1_cds_AIL17029.1_1156	rplX	ribosomal protein L24	-3.23822	down
CP009072.1_cds_AIL16842.1_952	shuA	outer membrane heme receptor ShuA	-3.23567	down
CP009072.1_cds_AIL17571.1_1165	secY	preprotein translocase, SecY subunit	-3.22314	down
CP009072.1_cds_AIL17886.1_2270	fecE	ABC transporter family protein	-3.21891	down
CP009072.1_cds_AIL16124.1_1170	rpoA	DNA-directed RNA polymerase, alpha subunit	-3.21567	down
CP009072.1_cds_AIL17626.1_4070	ybiT	heme ABC exporter, ATP-binding protein CcmA	-3.21547	down
CP009072.1_cds_AIL17354.1_893	cspA	cold shock protein CspA	-3.21049	down
CP009072.1_cds_AIL14505.1_1069	hslO	33 kDa chaperonin	-3.21049	down
CP009072.1_cds_AIL16139.1_1926	rpsP	ribosomal protein S16	-3.20899	down
CP009072.1_cds_AIL18460.1_1492	-	polysialic acid transport protein kpsM	-3.20289	down
CP009072.1_cds_AIL15728.1_4415	queA	tRNA ribosyltransferase-isomerase	-3.20217	down
CP009072.1_cds_AIL18577.1_3518	ymgG	glycine zipper 2TM domain protein	-3.19691	down
CP009072.1_cds_AIL14042.1_1169	rpsD	ribosomal protein S4	-3.19364	down
CP009072.1_cds_AIL15979.1_1707	yqeG	inner membrane transport protein YqeG	-3.1841	down
CP009072.1_cds_AIL18054.1_394	ndk	nucleoside diphosphate kinase	-3.1671	down
CP009072.1_cds_AIL15164.1_2598	rpsB	ribosomal protein S2	-3.16573	down
CP009072.1_cds_AIL18120.1_1168	rpsK	30S ribosomal protein S11	-3.16264	down
CP009072.1_cds_AIL16019.1_2148	epmA	EF-P lysine aminoacylase GenX	-3.16082	down
CP009072.1_cds_AIL16933.1_962	rsmJ	SAM-dependent methyltransferase family protein	-3.1604	down
CP009072.1_cds_AIL17219.1_2395	fhuF	siderophore-iron reductase FhuF	-3.15548	down
CP009072.1_cds_AIL16834.1_729	rnpA	ribonuclease P protein component	-3.1542	down
CP009072.1_cds_AIL16457.1_1927	rimM	16S rRNA processing protein RimM	-3.14782	down
CP009072.1_cds_AIL17006.1_730	rpmH	ribosomal protein L34	-3.14218	down
CP009072.1_cds_AIL16966.1_560	yihL	UTRA domain protein	-3.1361	down
CP009072.1_cds_AIL14833.1_1070	hslR	heat shock protein 15	-3.13491	down
CP009072.1_cds_AIL17362.1_4353	apt	adenine phosphoribosyltransferase	-3.12433	down
CP009072.1_cds_AIL18036.1_1359	rlmG	ribosomal RNA large subunit methyltransferase G	-3.12198	down
CP009072.1_cds_AIL15136.1_3238	fimA	fimbrial family protein	-3.1064	down
CP009072.1_cds_AIL18366.1_4163	-	hypothetical protein	-3.10163	down
CP009072.1_cds_AIL15743.1_4397	thiI	tRNA sulfurtransferase ThiI	-3.09168	down
CP009072.1_cds_AIL14129.1_1271	rpmA	ribosomal protein L27	-3.09031	down
CP009072.1_cds_AIL14411.1_3730	flgF	flagellar hook-basal body family protein	-3.0789	down
CP009072.1_cds_AIL16792.1_953	chuS	hemin transport protein HmuS	-3.07502	down
CP009072.1_cds_AIL18024.1_2918	manY	PTS system, mannose/fructose/sorbose, IIC component family protein	-3.0732	down
CP009072.1_cds_AIL16121.1_2415	serB	phosphoserine phosphatase SerB	-3.06589	down
CP009072.1_cds_AIL18271.1_507	glpK	glycerol kinase	-3.06151	down
CP009072.1_cds_AIL18500.1_393	rlmN	23S rRNA (adenine(2503)-C(2))-methyltransferase	-3.05924	down
CP009072.1_cds_AIL18629.1_1166	rpmJ	ribosomal protein L36	-3.05611	down
CP009072.1_cds_AIL18268.1_2599	tsf	translation elongation factor Ts	-3.05377	down
CP009072.1_cds_AIL17045.1_2401	prfC	peptide chain release factor 3	-3.05289	down
CP009072.1_cds_AIL18102.1_3409	topA	DNA topoisomerase I	-3.0431	down
CP009072.1_cds_AIL15037.1_3828	-	colicin V secretion protein CvaA	-3.04192	down
CP009072.1_cds_AIL15163.1_1928	trmD	tRNA (guanine(37)-N(1))-methyltransferase	-3.03166	down
CP009072.1_cds_AIL14772.1_2805	fliH	flagellar assembly FliH family protein	-3.02883	down
CP009072.1_cds_AIL14871.1_4384	tig	trigger factor	-3.02647	down
CP009072.1_cds_AIL16869.1_2917	manZ	PTS system, mannose/fructose/sorbose, IID component family protein	-3.02012	down
CP009072.1_cds_AIL15580.1_2823	fliZ	flagellar regulatory protein FliZ	-3.0185	down
CP009072.1_cds_AIL17240.1_2450	rpsT	ribosomal protein S20	-3.0093	down
CP009072.1_cds_AIL17943.1_1929	rplS	ribosomal protein L19	-3.00423	down
CP009072.1_cds_AIL14976.1_841	yibN	rhodanese-like domain protein	-3.00144	down
CP009072.1_cds_AIL17965.1_694	mnmG	tRNA uridine 5-carboxymethylaminomethyl modification enzyme GidA	-2.99436	down
CP009072.1_cds_AIL14360.1_3752	trhO	rhodanese-like domain protein	-2.99374	down
CP009072.1_cds_AIL16886.1_3072	purR	bacterial regulatory s, lacI family protein	-2.98857	down
CP009072.1_cds_AIL17712.1_2861	argS	arginine--tRNA ligase	-2.98463	down
CP009072.1_cds_AIL18521.1_3101	rsxC	electron transport complex, RnfABCDGE type, C subunit	-2.98313	down
CP009072.1_cds_AIL14943.1_436	era	GTP-binding protein Era	-2.97835	down
CP009072.1_cds_AIL15454.1_293	nupC	nucleoside permease nupC	-2.96512	down
CP009072.1_cds_AIL16082.1_695	rsmG	16S rRNA (guanine(527)-N(7))-methyltransferase RsmG	-2.96398	down
CP009072.1_cds_AIL16065.1_497	rpmE	ribosomal protein L31	-2.96204	down
CP009072.1_cds_AIL15701.1_1267	murA	UDP-N-acetylglucosamine 1-carboxyvinyltransferase	-2.95582	down
CP009072.1_cds_AIL14228.1_2801	fliL	flagellar basal body-associated FliL family protein	-2.94989	down
CP009072.1_cds_AIL16770.1_728	yidC	inner membrane protein oxaA	-2.93971	down
CP009072.1_cds_AIL17110.1_403	hscB	Fe-S protein assembly co-chaperone HscB	-2.93584	down
CP009072.1_cds_AIL15943.1_1419	-	putative ferrichrome-binding protein	-2.92537	down
CP009072.1_cds_AIL15773.1_3051	sufD	FeS assembly protein SufD	-2.92453	down
CP009072.1_cds_AIL16954.1_3832	mchI	microcin H47 immunity protein mchI	-2.92414	down
CP009072.1_cds_AIL17332.1_3729	flgG	flagellar basal-body rod protein FlgG	-2.92114	down
CP009072.1_cds_AIL16432.1_1786	truC	RNA pseudouridylate synthase family protein	-2.92053	down
CP009072.1_cds_AIL16523.1_1376	rpsU	ribosomal protein S21	-2.90906	down
CP009072.1_cds_AIL14230.1_1071	yrfG	HAD hydrolase, IA, variant 3 family protein	-2.90428	down
CP009072.1_cds_AIL15535.1_3519	ymgD	hypothetical protein	-2.9016	down
CP009072.1_cds_AIL18226.1_2550	speD	S-adenosylmethionine decarboxylase proenzyme	-2.90142	down
CP009072.1_cds_AIL15839.1_406	iscS	cysteine desulfurase IscS	-2.88899	down
CP009072.1_cds_AIL18413.1_437	rnc	ribonuclease III	-2.88234	down
CP009072.1_cds_AIL15767.1_2140	ecnB	entericidin EcnA/B family protein	-2.8794	down
CP009072.1_cds_AIL16960.1_1270	rplU	ribosomal protein L21	-2.87466	down
CP009072.1_cds_AIL14273.1_1292	deaD	cold-shock DEAD box protein A	-2.87447	down
CP009072.1_cds_AIL16590.1_3954	rlmKL	ribosomal RNA large subunit methyltransferase L	-2.86824	down
CP009072.1_cds_AIL16850.1_1785	yqcC	hypothetical protein	-2.8557	down
CP009072.1_cds_AIL17902.1_4265	entB	isochorismatase	-2.85532	down
CP009072.1_cds_AIL14949.1_1216	mreD	rod shape-determining protein MreD	-2.85229	down
CP009072.1_cds_AIL15081.1_3339	dbpA	ATP-independent RNA helicase dbpA	-2.85121	down
CP009072.1_cds_AIL15129.1_4269	entS	enterobactin exporter EntS	-2.85017	down
CP009072.1_cds_AIL16141.1_561	typA	GTP-binding protein TypA/BipA	-2.84918	down
CP009072.1_cds_AIL16392.1_3985	cmk	cytidylate kinase	-2.84143	down
CP009072.1_cds_AIL15995.1_171	arnA	bifunctional polymyxin resistance protein ArnA	-2.84039	down
CP009072.1_cds_AIL14511.1_4008	infA	translation initiation factor IF-1	-2.83826	down
CP009072.1_cds_AIL15433.1_2798	fliO	flagellar biosynthetic protein FliO	-2.83682	down
CP009072.1_cds_AIL16784.1_1215	mreC	rod shape-determining protein MreC	-2.82289	down
CP009072.1_cds_AIL17991.1_2408	deoC	deoxyribose-phosphate aldolase	-2.82153	down
CP009072.1_cds_AIL14927.1_892	hokA	protein HokA	-2.81674	down
CP009072.1_cds_AIL15313.1_3722	rluC	pseudouridine synthase, RluA family protein	-2.80988	down
CP009072.1_cds_AIL15252.1_435	recO	DNA repair protein RecO	-2.80759	down
CP009072.1_cds_AIL16384.1_3990	ycaO	ycaO-type kinase domain protein	-2.80501	down
CP009072.1_cds_AIL14167.1_3395	pdeR	cyclic di-GMP phosphodiesterase Gmr	-2.80136	down
CP009072.1_cds_AIL16883.1_4515	ecpR	bacterial regulatory s, luxR family protein	-2.79959	down
CP009072.1_cds_AIL17182.1_3470	chaA	calcium/proton antiporter	-2.7977	down
CP009072.1_cds_AIL14557.1_1201	panF	sodium/pantothenate symporter	-2.79444	down
CP009072.1_cds_AIL16871.1_3617	potB	binding--dependent transport system inner membrane component family protein	-2.79426	down
CP009072.1_cds_AIL14081.1_1441	ygiQ	radical SAM superfamily protein	-2.79072	down
CP009072.1_cds_AIL16387.1_4083	rlmF	ribosomal RNA large subunit methyltransferase F	-2.78541	down
CP009072.1_cds_AIL15071.1_3935	rlmI	ribosomal RNA large subunit methyltransferase I	-2.77733	down
CP009072.1_cds_AIL17094.1_402	hscA	Fe-S protein assembly chaperone HscA	-2.77023	down
CP009072.1_cds_AIL16698.1_733	recF	DNA replication and repair protein recF	-2.77012	down
CP009072.1_cds_AIL18308.1_1266	ibaG	bolA-like family protein	-2.76667	down
CP009072.1_cds_AIL17798.1_1417	-	fecCD transport family protein	-2.76493	down
CP009072.1_cds_AIL15747.1_2275	fecR	fecR family protein	-2.76349	down
CP009072.1_cds_AIL17780.1_2808	fliE	flagellar hook-basal body complex protein FliE	-2.76339	down
CP009072.1_cds_AIL18525.1_1630	metK	methionine adenosyltransferase	-2.74585	down
CP009072.1_cds_AIL16978.1_3289	mcbR	HTH-type transcriptional regulator mcbR domain protein	-2.74558	down
CP009072.1_cds_AIL16286.1_4285	pheP	phenylalanine-specific permease	-2.74451	down
CP009072.1_cds_AIL16879.1_4208	miaB	tRNA-i(6)A37 thiotransferase enzyme MiaB	-2.74203	down
CP009072.1_cds_AIL17988.1_3980	lpxK	["tetraacyldisaccharide 4'-kinase"]	-2.73899	down
CP009072.1_cds_AIL15472.1_4429	aroM	aroM family protein	-2.71876	down
CP009072.1_cds_AIL17713.1_1284	rimP	ribosome maturation factor rimP	-2.71807	down
CP009072.1_cds_AIL17189.1_1285	nusA	transcription elongation protein nusA	-2.70972	down
CP009072.1_cds_AIL16686.1_4268	fepB	ferrienterobactin-binding periplasmic protein	-2.70689	down
CP009072.1_cds_AIL16026.1_4076	ompX	outer membrane protein X	-2.70603	down
CP009072.1_cds_AIL17963.1_405	iscU	nifU-like protein	-2.69865	down
CP009072.1_cds_AIL15598.1_1210	accC	acetyl-CoA carboxylase, biotin carboxylase subunit	-2.69576	down
CP009072.1_cds_AIL15520.1_1372	nfeF	siderophore-interacting FAD-binding domain protein	-2.69488	down
CP009072.1_cds_AIL17084.1_2575	gluQRS	glutamyl-queuosine tRNA(Asp) synthetase	-2.69448	down
CP009072.1_cds_AIL14930.1_910	yhjV	inner membrane transport protein YhjV	-2.68805	down
CP009072.1_cds_AIL18245.1_2443	mokC	hok/gef family protein	-2.6875	down
CP009072.1_cds_AIL17973.1_630	-	hypothetical protein	-2.68309	down
CP009072.1_cds_AIL14112.1_1365	ebgC	hypothetical protein	-2.67218	down
CP009072.1_cds_AIL15023.1_3953	uup	heme ABC exporter, ATP-binding protein CcmA	-2.671	down
CP009072.1_cds_AIL14408.1_386	-	NAD-dependent DNA ligase C4 zinc finger domain protein	-2.66724	down
CP009072.1_cds_AIL18461.1_57	cirA	colicin I receptor	-2.66509	down
CP009072.1_cds_AIL17926.1_387	der	ribosome-associated GTPase EngA	-2.6572	down
CP009072.1_cds_AIL16818.1_58	lysP	lysine-specific permease	-2.65683	down
CP009072.1_cds_AIL15385.1_1061	yhgF	protein yhgF	-2.6503	down
CP009072.1_cds_AIL17382.1_1275	greA	transcription elongation factor greA	-2.64577	down
CP009072.1_cds_AIL14000.1_4411	secF	export membrane protein secF	-2.64177	down
CP009072.1_cds_AIL15049.1_404	iscA	iron-sulfur cluster assembly protein IscA	-2.63712	down
CP009072.1_cds_AIL14560.1_1415	-	TonB-dependent siderophore receptor family protein	-2.63309	down
CP009072.1_cds_AIL14626.1_1050	-	HTH-type transcriptional regulator malT	-2.63136	down
CP009072.1_cds_AIL15394.1_1617	hemW	radical SAM superfamily protein	-2.6298	down
CP009072.1_cds_AIL17287.1_3948	fabA	beta-hydroxyacyl-(acyl-carrier-protein) dehydratase FabA	-2.62814	down
CP009072.1_cds_AIL18465.1_2416	radA	DNA repair protein RadA	-2.62283	down
CP009072.1_cds_AIL15406.1_2551	speE	spermidine synthase	-2.61259	down
CP009072.1_cds_AIL17529.1_3834	-	putative mchS4 protein	-2.58877	down
CP009072.1_cds_AIL16858.1_1632	speA	arginine decarboxylase	-2.58609	down
CP009072.1_cds_AIL14608.1_4414	tgt	tRNA-guanine transglycosylase	-2.58138	down
CP009072.1_cds_AIL17665.1_407	iscR	iron-sulfur cluster assembly transcription factor IscR	-2.57683	down
CP009072.1_cds_AIL18638.1_4093	rhlE	ATP-dependent RNA helicase rhlE	-2.56775	down
CP009072.1_cds_AIL15084.1_3562	iss	lipoprotein bor	-2.56597	down
CP009072.1_cds_AIL14096.1_2016	dusA	tRNA dihydrouridine synthase A family protein	-2.56393	down
CP009072.1_cds_AIL15122.1_4272	fepC	ABC transporter family protein	-2.56275	down
CP009072.1_cds_AIL16272.1_2556	can	carbonic anhydrase 2	-2.55368	down
CP009072.1_cds_AIL13990.1_3728	flgH	flagellar L-ring family protein	-2.55206	down
CP009072.1_cds_AIL16192.1_1272	yhbE	hypothetical protein	-2.55073	down
CP009072.1_cds_AIL14896.1_2574	pcnB	poly(A) polymerase	-2.5502	down
CP009072.1_cds_AIL14675.1_2409	deoA	thymidine phosphorylase	-2.54451	down
CP009072.1_cds_AIL14895.1_503	menA	1,4-dihydroxy-2-naphthoate octaprenyltransferase	-2.54036	down
CP009072.1_cds_AIL16038.1_1081	aroB	3-dehydroquinate synthase	-2.5371	down
CP009072.1_cds_AIL15419.1_1947	nusG	transcription termination/antitermination factor NusG	-2.53687	down
CP009072.1_cds_AIL14929.1_1286	infB	translation initiation factor IF-2	-2.53401	down
CP009072.1_cds_AIL14082.1_1375	dnaG	DNA primase	-2.5337	down
CP009072.1_cds_AIL17324.1_2584	fhuB	iron(3+)-hydroxamate import system permease protein fhuB	-2.5324	down
CP009072.1_cds_AIL16958.1_2444	-	hypothetical protein	-2.52528	down
CP009072.1_cds_AIL14138.1_2138	efp	translation elongation factor P	-2.52331	down
CP009072.1_cds_AIL16049.1_3251	pqqL	insulinase family protein	-2.52208	down
CP009072.1_cds_AIL14098.1_3616	potA	polyamine ABC transporter, ATP-binding family protein	-2.52045	down
CP009072.1_cds_AIL18223.1_310	ptsI	phosphoenolpyruvate-protein phosphotransferase	-2.51972	down
CP009072.1_cds_AIL17184.1_3717	fabH	3-oxoacyl-[acyl-carrier-protein] synthase 3	-2.51325	down
CP009072.1_cds_AIL14536.1_3531	-	hypothetical protein	-2.5126	down
CP009072.1_cds_AIL15999.1_1611	mutY	A/G-specific adenine glycosylase	-2.50796	down
CP009072.1_cds_AIL17854.1_1946	secE	preprotein translocase, SecE subunit	-2.4912	down
CP009072.1_cds_AIL16030.1_3099	rsxG	electron transport complex, RnfABCDGE type, G subunit	-2.4755	down
CP009072.1_cds_AIL17271.1_4264	entA	2,3-dihydro-2,3-dihydroxybenzoate dehydrogenase	-2.475	down
CP009072.1_cds_AIL14200.1_1764	mltA	membrane-bound lytic murein transglycosylase A	-2.46937	down
CP009072.1_cds_AIL16510.1_438	lepB	signal peptidase I	-2.46655	down
CP009072.1_cds_AIL17632.1_1612	trmB	tRNA (guanine-N(7)-)-methyltransferase	-2.46376	down
CP009072.1_cds_AIL17145.1_2902	rsmF	ribosomal RNA small subunit methyltransferase F	-2.4636	down
CP009072.1_cds_AIL16715.1_1211	accB	acetyl-CoA carboxylase, biotin carboxyl carrier protein	-2.46084	down
CP009072.1_cds_AIL14496.1_3981	msbA	lipid A export permease/ATP-binding protein MsbA	-2.45901	down
CP009072.1_cds_AIL16360.1_4274	entF	enterobactin synthase component F	-2.45228	down
CP009072.1_cds_AIL15663.1_1368	ygjH	putative tRNA binding domain protein	-2.44484	down
CP009072.1_cds_AIL14512.1_2933	rnd	ribonuclease D	-2.44391	down
CP009072.1_cds_AIL16777.1_1418	-	fecCD transport family protein	-2.44198	down
CP009072.1_cds_AIL14664.1_961	prlC	peptidase M3 family protein	-2.43471	down
CP009072.1_cds_AIL14704.1_3096	dtpA	dipeptide and tripeptide permease A	-2.42777	down
CP009072.1_cds_AIL14822.1_1420	-	SIS domain protein	-2.42377	down
CP009072.1_cds_AIL14199.1_170	arnC	undecaprenyl-phosphate 4-deoxy-4-formamido-L-arabinose transferase	-2.42356	down
CP009072.1_cds_AIL16108.1_3249	yddA	inner membrane ABC transporter ATP-binding protein YddA	-2.42228	down
CP009072.1_cds_AIL14924.1_601	udp	uridine phosphorylase	-2.42207	down
CP009072.1_cds_AIL14106.1_2164	yjeT	hypothetical protein	-2.41966	down
CP009072.1_cds_AIL14886.1_501	hslV	ATP-dependent protease HslVU, peptidase subunit	-2.41907	down
CP009072.1_cds_AIL16104.1_3534	sitB	ABC transporter family protein	-2.41722	down
CP009072.1_cds_AIL17611.1_3719	rpmF	ribosomal protein L32	-2.41289	down
CP009072.1_cds_AIL16997.1_169	arnB	UDP-4-amino-4-deoxy-L-arabinose--oxoglutarate aminotransferase	-2.40733	down
CP009072.1_cds_AIL14627.1_1126	tuf	translation elongation factor Tu	-2.40685	down
CP009072.1_cds_AIL17897.1_1952	rpoB	DNA-directed RNA polymerase, beta subunit	-2.40564	down
CP009072.1_cds_AIL15916.1_2932	fadD	long-chain-fatty-acid--CoA ligase	-2.40047	down
CP009072.1_cds_AIL17281.1_42	dusC	tRNA-dihydrouridine synthase C	-2.40009	down
CP009072.1_cds_AIL14893.1_1273	cgtA	Obg family GTPase CgtA	-2.39735	down
CP009072.1_cds_AIL16820.1_2627	proS	proline--tRNA ligase	-2.39339	down
CP009072.1_cds_AIL17496.1_828	rfaY	lipopolysaccharide core heptose(II) kinase rfaY	-2.3887	down
CP009072.1_cds_AIL15966.1_1202	yhdT	hypothetical protein	-2.38542	down
CP009072.1_cds_AIL15308.1_401	fdx	ferredoxin, 2Fe-2S type, ISC system	-2.38469	down
CP009072.1_cds_AIL17356.1_46	sanA	hypothetical protein	-2.38328	down
CP009072.1_cds_AIL14798.1_3611	purB	adenylosuccinate lyase	-2.37904	down
CP009072.1_cds_AIL15095.1_668	rep	ATP-dependent DNA helicase Rep	-2.37675	down
CP009072.1_cds_AIL18515.1_1681	lysS	lysine--tRNA ligase	-2.37294	down
CP009072.1_cds_AIL15896.1_818	rpmB	ribosomal protein L28	-2.3728	down
CP009072.1_cds_AIL14450.1_4191	glnS	glutamine--tRNA ligase	-2.37275	down
CP009072.1_cds_AIL14841.1_1618	rdgB	non-canonical purine NTP pyrophosphatase, RdgB/HAM1 family	-2.37103	down
CP009072.1_cds_AIL14514.1_1795	pyrG	CTP synthase	-2.37025	down
CP009072.1_cds_AIL18317.1_819	rpmG	ribosomal protein L33	-2.37012	down
CP009072.1_cds_AIL17976.1_1431	parC	DNA topoisomerase IV, A subunit	-2.36971	down
CP009072.1_cds_AIL15542.1_1184	aroE	shikimate dehydrogenase	-2.36664	down
CP009072.1_cds_AIL16881.1_4486	betT	transporter, betaine/carnitine/choline transporter family protein	-2.3665	down
CP009072.1_cds_AIL18062.1_439	lepA	elongation factor 4	-2.36562	down
CP009072.1_cds_AIL15479.1_1680	prfB	peptide chain release factor 2	-2.36315	down
CP009072.1_cds_AIL18131.1_2964	ansA	L-asparaginase 1	-2.36253	down
CP009072.1_cds_AIL18442.1_474	eptC	phosphoethanolamine transferase CptA	-2.35634	down
CP009072.1_cds_AIL17668.1_4263	entH	esterase YbdB	-2.35324	down
CP009072.1_cds_AIL15073.1_2027	pnuC	nicotinamide riboside transporter pnuC	-2.35245	down
CP009072.1_cds_AIL14191.1_1074	mrcA	penicillin-binding protein 1A	-2.35047	down
CP009072.1_cds_AIL16668.1_1080	aroK	shikimate kinase 1	-2.3489	down
CP009072.1_cds_AIL17673.1_148	gyrA	DNA gyrase, A subunit	-2.34886	down
CP009072.1_cds_AIL17845.1_3100	rsxD	electron transport complex, RnfABCDGE type, D subunit	-2.33832	down
CP009072.1_cds_AIL14201.1_4642	wzx	polysaccharide biosynthesis family protein	-2.33656	down
CP009072.1_cds_AIL18397.1_1765	tcdA	thiF family protein	-2.33437	down
CP009072.1_cds_AIL17738.1_804	trmH	["tRNA guanosine-2'-O-methyltransferase"]	-2.33393	down
CP009072.1_cds_AIL17918.1_3474	sirB2	protein sirB2	-2.33261	down
CP009072.1_cds_AIL15618.1_1619	yggU	hypothetical protein	-2.32163	down
CP009072.1_cds_AIL14489.1_231	dedA	protein dedA	-2.31504	down
CP009072.1_cds_AIL15798.1_502	hslU	ATP-dependent protease HslVU, ATPase subunit	-2.31388	down
CP009072.1_cds_AIL17273.1_2398	holD	DNA polymerase III, psi subunit	-2.31077	down
CP009072.1_cds_AIL15828.1_2930	tsaB	tRNA threonylcarbamoyl adenosine modification protein YeaZ	-2.31049	down
CP009072.1_cds_AIL16580.1_4412	secD	export membrane protein SecD	-2.30991	down
CP009072.1_cds_AIL17734.1_631	-	hypothetical protein	-2.30362	down
CP009072.1_cds_AIL16188.1_891	glyS	glycyl-tRNA synthetase beta subunit	-2.29966	down
CP009072.1_cds_AIL17458.1_4119	ybhC	putative acyl-CoA thioester hydrolase ybhC	-2.29774	down
CP009072.1_cds_AIL13993.1_2907	prc	tail-specific protease	-2.29743	down
CP009072.1_cds_AIL15748.1_3957	pyrD	dihydroorotate dehydrogenase	-2.29677	down
CP009072.1_cds_AIL15964.1_3125	ydgI	putative arginine/ornithine antiporter	-2.29198	down
CP009072.1_cds_AIL17005.1_827	-	glycosyl transferase 8 family protein	-2.29141	down
CP009072.1_cds_AIL16681.1_682	rbsR	ribose operon repressor	-2.29086	down
CP009072.1_cds_AIL17566.1_4227	mrdA	penicillin-binding protein 2	-2.29037	down
CP009072.1_cds_AIL16892.1_2048	ghxP	putative permease yjcD	-2.29022	down
CP009072.1_cds_AIL16492.1_826	-	glycosyl transferase 8 family protein	-2.28875	down
CP009072.1_cds_AIL14734.1_2399	rimI	ribosomal-protein-alanine acetyltransferase	-2.28399	down
CP009072.1_cds_AIL16758.1_151	nrdA	ribonucleoside-diphosphate reductase, alpha subunit	-2.28395	down
CP009072.1_cds_AIL18340.1_168	ais	histidine phosphatase super family protein	-2.28363	down
CP009072.1_cds_AIL16824.1_2204	cycA	D-serine/D-alanine/glycine transporter	-2.28274	down
CP009072.1_cds_AIL17258.1_814	slmA	HTH-type protein slmA	-2.27734	down
CP009072.1_cds_AIL16119.1_2459	carA	carbamoyl-phosphate synthase small chain	-2.27653	down
CP009072.1_cds_AIL16987.1_2139	ecnA	entericidin EcnA/B family protein	-2.2759	down
CP009072.1_cds_AIL16591.1_2874	ruvC	crossover junction endodeoxyribonuclease RuvC	-2.27336	down
CP009072.1_cds_AIL16465.1_2460	carB	carbamoyl-phosphate synthase large chain	-2.27172	down
CP009072.1_cds_AIL13949.1_1770	ygdD	hypothetical protein	-2.26713	down
CP009072.1_cds_AIL18561.1_4301	cysS	cysteine--tRNA ligase	-2.26622	down
CP009072.1_cds_AIL18434.1_1185	yrdB	hypothetical protein	-2.26456	down
CP009072.1_cds_AIL16762.1_1288	truB	tRNA pseudouridine(55) synthase	-2.26276	down
CP009072.1_cds_AIL14140.1_2442	dnaJ	chaperone protein DnaJ	-2.26113	down
CP009072.1_cds_AIL14338.1_4352	dnaX	DNA polymerase III, subunit gamma and tau	-2.26074	down
CP009072.1_cds_AIL17156.1_2906	proQ	proP effector	-2.25892	down
CP009072.1_cds_AIL15628.1_2397	rsmC	ribosomal RNA small subunit methyltransferase C	-2.25803	down
CP009072.1_cds_AIL15527.1_664	rho	transcription termination factor Rho	-2.25652	down
CP009072.1_cds_AIL15148.1_2949	mipA	mltA-interacting protein	-2.2548	down
CP009072.1_cds_AIL18610.1_4667	udk	uridine kinase	-2.25359	down
CP009072.1_cds_AIL16800.1_3052	sufS	cysteine desulfurase	-2.25331	down
CP009072.1_cds_AIL16807.1_2026	alr	alanine racemase	-2.25321	down
CP009072.1_cds_AIL14379.1_3718	plsX	fatty acid/phospholipid synthesis protein PlsX	-2.2527	down
CP009072.1_cds_AIL15541.1_88	yejK	nucleoid-associated protein YejK	-2.24903	down
CP009072.1_cds_AIL17840.1_3735	flgA	flagella basal body P-ring formation protein FlgA	-2.24519	down
CP009072.1_cds_AIL14103.1_3017	pheS	phenylalanine--tRNA ligase, alpha subunit	-2.24327	down
CP009072.1_cds_AIL16724.1_3720	yceD	hypothetical protein	-2.24275	down
CP009072.1_cds_AIL17612.1_660	wecC	nucleotide sugar dehydrogenase family protein	-2.24252	down
CP009072.1_cds_AIL16898.1_4350	recR	recombination protein RecR	-2.23087	down
CP009072.1_cds_AIL17532.1_1183	tsaC	tRNA threonylcarbamoyladenosine biosynthesis protein RimN	-2.22534	down
CP009072.1_cds_AIL15651.1_824	waaG	lipopolysaccharide core biosynthesis protein rfaG	-2.22227	down
CP009072.1_cds_AIL16808.1_805	spoT	bifunctional (p)ppGpp synthase/hydrolase SpoT	-2.22035	down
CP009072.1_cds_AIL16429.1_4049	mdfA	multidrug transporter MdfA	-2.22021	down
CP009072.1_cds_AIL17981.1_661	wecB	UDP-N-acetylglucosamine 2-epimerase	-2.21947	down
CP009072.1_cds_AIL14796.1_1493	-	ABC transporter family protein	-2.21339	down
CP009072.1_cds_AIL14990.1_3952	pqiA	integral membrane, PqiA family protein	-2.21263	down
CP009072.1_cds_AIL18401.1_2226	yjgA	hypothetical protein	-2.21052	down
CP009072.1_cds_AIL14561.1_2597	map	methionine aminopeptidase, type I	-2.20423	down
CP009072.1_cds_AIL15543.1_1899	nrdH	glutaredoxin-like protein nrdH	-2.20347	down
CP009072.1_cds_AIL16262.1_2445	-	nucleoside-specific channel-forming, Tsx family protein	-2.2029	down
CP009072.1_cds_AIL17129.1_1414	parE	DNA topoisomerase IV, B subunit	-2.20253	down
CP009072.1_cds_AIL17824.1_2475	folA	dihydrofolate reductase	-2.20069	down
CP009072.1_cds_AIL15051.1_4146	tolR	protein TolR	-2.19893	down
CP009072.1_cds_AIL16326.1_1953	rpoC	["DNA-directed RNA polymerase, beta' subunit"]	-2.19783	down
CP009072.1_cds_AIL17786.1_812	rph	ribonuclease PH	-2.18761	down
CP009072.1_cds_AIL15477.1_1214	mreB	rod shape-determining protein mreB	-2.1845	down
CP009072.1_cds_AIL17025.1_2248	valS	valine--tRNA ligase	-2.18288	down
CP009072.1_cds_AIL14061.1_1629	galP	MFS transporter, sugar porter family protein	-2.18091	down
CP009072.1_cds_AIL14279.1_3078	rnt	ribonuclease T	-2.17045	down
CP009072.1_cds_AIL15686.1_3684	potC	binding--dependent transport system inner membrane component family protein	-2.16216	down
CP009072.1_cds_AIL16415.1_2600	pyrH	UMP kinase	-2.15942	down
CP009072.1_cds_AIL14600.1_966	pitA	low-affinity inorganic phosphate transporter 1	-2.15851	down
CP009072.1_cds_AIL16424.1_825	rfaP	lipopolysaccharide core heptose(I) kinase rfaP	-2.15672	down
CP009072.1_cds_AIL17319.1_3716	fabD	malonyl CoA-acyl carrier protein transacylase	-2.15586	down
CP009072.1_cds_AIL18293.1_1111	yheT	alpha/beta hydrolase family protein	-2.1555	down
CP009072.1_cds_AIL18335.1_2925	pabB	aminodeoxychorismate synthase, component I	-2.15381	down
CP009072.1_cds_AIL15485.1_890	glyQ	glycyl-tRNA synthetase alpha subunit	-2.14899	down
CP009072.1_cds_AIL16866.1_3053	sufE	cysteine desulfuration protein sufE	-2.14892	down
CP009072.1_cds_AIL15713.1_821	coaD	pantetheine-phosphate adenylyltransferase	-2.14746	down
CP009072.1_cds_AIL16000.1_499	cytR	bacterial regulatory s, lacI family protein	-2.14328	down
CP009072.1_cds_AIL15874.1_3965	asnS	asparagine--tRNA ligase	-2.13987	down
CP009072.1_cds_AIL14290.1_829	-	glycosyl transferase 8 family protein	-2.13799	down
CP009072.1_cds_AIL16598.1_2400	yjjG	noncanonical pyrimidine nucleotidase, YjjG family	-2.13791	down
CP009072.1_cds_AIL16134.1_3807	iroN	TonB-dependent siderophore receptor family protein	-2.13672	down
CP009072.1_cds_AIL14347.1_1887	emrB	multidrug resistance protein B	-2.13059	down
CP009072.1_cds_AIL15396.1_1176	trkA	trk system potassium uptake protein trkA	-2.12816	down
CP009072.1_cds_AIL14483.1_4418	proY	proline-specific permease ProY	-2.12535	down
CP009072.1_cds_AIL15004.1_4147	tolQ	protein TolQ	-2.12507	down
CP009072.1_cds_AIL15941.1_2104	basR	transcriptional regulatory protein BasR	-2.12411	down
CP009072.1_cds_AIL15463.1_1888	emrA	efflux pump membrane family protein	-2.12225	down
CP009072.1_cds_AIL16495.1_4381	lon	endopeptidase La	-2.12011	down
CP009072.1_cds_AIL15248.1_659	rffG	dTDP-glucose 4,6-dehydratase	-2.11874	down
CP009072.1_cds_AIL14544.1_2804	fliI	flagellar protein export ATPase FliI	-2.11854	down
CP009072.1_cds_AIL16499.1_3414	rluB	pseudouridine synthase family protein	-2.11659	down
CP009072.1_cds_AIL14373.1_2838	yecJ	hypothetical protein	-2.11534	down
CP009072.1_cds_AIL18507.1_2103	pmrB	sensor protein BasS	-2.11511	down
CP009072.1_cds_AIL17062.1_1383	folB	dihydroneopterin aldolase	-2.11437	down
CP009072.1_cds_AIL17599.1_3708	ycfH	hypothetical protein	-2.11138	down
CP009072.1_cds_AIL16312.1_3475	prmC	protein-(glutamine-N5) methyltransferase, release factor-specific	-2.1058	down
CP009072.1_cds_AIL14914.1_1552	iucB	acetyltransferase domain protein	-2.10565	down
CP009072.1_cds_AIL15047.1_4531	gpt	xanthine phosphoribosyltransferase	-2.10409	down
CP009072.1_cds_AIL17633.1_157	glpA	glycerol-3-phosphate dehydrogenase, anaerobic, A subunit	-2.10082	down
CP009072.1_cds_AIL14629.1_3715	fabG	3-oxoacyl-[acyl-carrier-protein] reductase	-2.09882	down
CP009072.1_cds_AIL15636.1_3972	mukE	chromosome partition protein mukE	-2.093	down
CP009072.1_cds_AIL18280.1_815	dut	["deoxyuridine 5'-triphosphate nucleotidohydrolase"]	-2.08875	down
CP009072.1_cds_AIL14985.1_4426	rdgC	recombination-associated protein rdgC	-2.08808	down
CP009072.1_cds_AIL15691.1_1083	dam	DNA adenine methylase	-2.08803	down
CP009072.1_cds_AIL14077.1_172	arnD	putative 4-deoxy-4-formamido-L-arabinose-phosphoundecaprenol deformylase ArnD	-2.08604	down
CP009072.1_cds_AIL18359.1_683	rbsK	ribokinase	-2.07766	down
CP009072.1_cds_AIL15353.1_688	kup	potassium uptake protein	-2.0764	down
CP009072.1_cds_AIL14683.1_500	ftsN	cell division protein FtsN	-2.07417	down
CP009072.1_cds_AIL15592.1_2905	msrC	protein yebR	-2.06581	down
CP009072.1_cds_AIL14003.1_4306	purK	N5-carboxyaminoimidazole ribonucleotide synthase	-2.06374	down
CP009072.1_cds_AIL17836.1_4221	lptE	LPS-assembly lipoprotein lptE	-2.06201	down
CP009072.1_cds_AIL14174.1_846	trmL	["tRNA (cytidine(34)-2'-O)-methyltransferase"]	-2.05665	down
CP009072.1_cds_AIL14823.1_3727	flgI	flagellar P-ring family protein	-2.05454	down
CP009072.1_cds_AIL17681.1_1287	rbfA	ribosome-binding factor A	-2.05413	down
CP009072.1_cds_AIL17047.1_803	recG	ATP-dependent DNA helicase RecG	-2.05313	down
CP009072.1_cds_AIL17785.1_4296	-	methyltransferase small domain protein	-2.0509	down
CP009072.1_cds_AIL18424.1_297	gltX	glutamate--tRNA ligase	-2.05053	down
CP009072.1_cds_AIL15462.1_832	rfaC	lipopolysaccharide heptosyltransferase I	-2.04501	down
CP009072.1_cds_AIL16174.1_831	-	O-Antigen ligase family protein	-2.04313	down
CP009072.1_cds_AIL18099.1_2554	gcd	quinoprotein glucose dehydrogenase	-2.04277	down
CP009072.1_cds_AIL17608.1_1940	pgeF	hypothetical protein	-2.04171	down
CP009072.1_cds_AIL17602.1_2803	fliJ	flagellar export protein FliJ	-2.04098	down
CP009072.1_cds_AIL16180.1_4148	ybgC	tol-pal system-associated acyl-CoA thioesterase	-2.03699	down
CP009072.1_cds_AIL17908.1_2605	cdsA	phosphatidate cytidylyltransferase	-2.03633	down
CP009072.1_cds_AIL16452.1_2476	-	post-segregation antitoxin CcdA family protein	-2.03359	down
CP009072.1_cds_AIL16932.1_3026	hemP	hemin uptake hemP family protein	-2.03342	down
CP009072.1_cds_AIL18200.1_950	hutW	putative heme utilization radical SAM enzyme HutW	-2.03101	down
CP009072.1_cds_AIL18517.1_823	rfaQ	putative lipopolysaccharide heptosyltransferase III	-2.0167	down
CP009072.1_cds_AIL15992.1_1045	glpG	rhomboid family protease GlpG	-2.01621	down
CP009072.1_cds_AIL17275.1_732	dnaN	DNA polymerase III, beta subunit	-2.0142	down
CP009072.1_cds_AIL17342.1_305	ligA	DNA ligase, NAD-dependent	-2.01368	down
CP009072.1_cds_AIL15644.1_2604	cdsA	phosphatidate cytidylyltransferase	-2.01266	down
CP009072.1_cds_AIL18022.1_1961	nudC	NADH pyrophosphatase zinc ribbon domain protein	-2.00981	down
CP009072.1_cds_AIL17088.1_1238	nanA	N-acetylneuraminate lyase	-2.00905	down
CP009072.1_cds_AIL14219.1_967	yhiN	flavo, family protein	-2.00803	down
CP009072.1_cds_AIL15211.1_1112	yheS	hypothetical protein	-2.00683	down
CP009072.1_cds_AIL17598.1_3169	cspB	cold shock protein CspA	-2.003	down
CP009072.1_cds_AIL16323.1_3136	mlc	protein mlc	-2.0024	down
CP009072.1_cds_AIL15675.1_2963	pncA	isochorismatase family protein	-1.99926	down
CP009072.1_cds_AIL17495.1_2452	ileS	isoleucine--tRNA ligase	-1.99482	down
CP009072.1_cds_AIL16799.1_2613	rnhB	ribonuclease HII	-1.98866	down
CP009072.1_cds_AIL15180.1_2829	yecF	hypothetical protein	-1.98766	down
CP009072.1_cds_AIL16922.1_539	fdhE	formate dehydrogenase accessory protein FdhE	-1.98753	down
CP009072.1_cds_AIL17949.1_1042	-	putative membrane protein	-1.98634	down
CP009072.1_cds_AIL16658.1_3250	yddB	tonB-dependent Receptor Plug domain protein	-1.98606	down
CP009072.1_cds_AIL15062.1_1553	iucC	iucA / IucC family protein	-1.98563	down
CP009072.1_cds_AIL18349.1_3973	mukF	chromosome partition protein mukF	-1.9773	down
CP009072.1_cds_AIL18172.1_4212	lnt	apolipoprotein N-acyltransferase	-1.97607	down
CP009072.1_cds_AIL16154.1_1082	damX	protein damX	-1.97592	down
CP009072.1_cds_AIL18074.1_1336	cyuA	serine dehydratase alpha chain family protein	-1.9739	down
CP009072.1_cds_AIL16551.1_264	ipuB	phage integrase family protein	-1.97362	down
CP009072.1_cds_AIL16515.1_2517	murC	UDP-N-acetylmuramate--L-alanine ligase	-1.97321	down
CP009072.1_cds_AIL16976.1_154	inaA	protein inaA	-1.97099	down
CP009072.1_cds_AIL15647.1_3987	aroA	3-phosphoshikimate 1-carboxyvinyltransferase	-1.97064	down
CP009072.1_cds_AIL14165.1_4351	ybaB	DNA-binding protein, YbaB/EbfC family	-1.96787	down
CP009072.1_cds_AIL17974.1_4271	fepG	ferric enterobactin transport system permease protein fepG	-1.96615	down
CP009072.1_cds_AIL16912.1_1262	mlaE	putative phospholipid ABC transporter permease protein mlaE	-1.96012	down
CP009072.1_cds_AIL15397.1_877	avtA	aminotransferase class I and II family protein	-1.95984	down
CP009072.1_cds_AIL17659.1_2418	ettA	heme ABC exporter, ATP-binding protein CcmA	-1.95313	down
CP009072.1_cds_AIL16645.1_822	waaA	glycosyl transferases group 1 family protein	-1.94873	down
CP009072.1_cds_AIL17481.1_2614	dnaE	DNA polymerase III subunit alpha	-1.94707	down
CP009072.1_cds_AIL18499.1_3837	-	3-deoxy-7-phosphoheptulonate synthase	-1.94485	down
CP009072.1_cds_AIL14951.1_1384	bacA	undecaprenyl-diphosphatase UppP	-1.9446	down
CP009072.1_cds_AIL15949.1_451	yfiF	["RNA 2'-O ribose methyltransferase substrate binding family protein"]	-1.94352	down
CP009072.1_cds_AIL15623.1_4487	betI	transcriptional repressor BetI	-1.94242	down
CP009072.1_cds_AIL16279.1_3483	pth	aminoacyl-tRNA hydrolase	-1.94012	down
CP009072.1_cds_AIL17124.1_2453	lspA	signal peptidase II	-1.93892	down
CP009072.1_cds_AIL14478.1_1771	rlmM	ribosomal RNA large subunit methyltransferase M	-1.93588	down
CP009072.1_cds_AIL16797.1_667	gppA	ppx/GppA phosphatase family protein	-1.93508	down
CP009072.1_cds_AIL16756.1_3025	ydiU	hypothetical protein	-1.93408	down
CP009072.1_cds_AIL14625.1_239	yfcL	yfcL family protein	-1.93402	down
CP009072.1_cds_AIL14188.1_1649	epd	erythrose-4-phosphate dehydrogenase	-1.92905	down
CP009072.1_cds_AIL15079.1_3102	rsxB	electron transport complex, RnfABCDGE type, B subunit	-1.92668	down
CP009072.1_cds_AIL15960.1_3018	pheT	phenylalanine--tRNA ligase, beta subunit	-1.92657	down
CP009072.1_cds_AIL14306.1_820	mutM	DNA-formamidopyrimidine glycosylase	-1.92587	down
CP009072.1_cds_AIL15195.1_3488	dhaM	PTS-dependent dihydroxyacetone kinase, phosphotransferase subunit dhaM	-1.92571	down
CP009072.1_cds_AIL17819.1_4641	wzy	oligosaccharide repeat unit polymerase family protein	-1.92344	down
CP009072.1_cds_AIL14701.1_2901	yebV	hypothetical protein	-1.92251	down
CP009072.1_cds_AIL18406.1_2352	uxuA	mannonate dehydratase	-1.92185	down
CP009072.1_cds_AIL15439.1_3313	ydcI	bacterial regulatory helix-turn-helix, lysR family protein	-1.92016	down
CP009072.1_cds_AIL15931.1_3726	flgJ	flagellar rod assembly protein/muramidase FlgJ	-1.91906	down
CP009072.1_cds_AIL18075.1_1204	-	deoR-like helix-turn-helix domain protein	-1.91875	down
CP009072.1_cds_AIL16880.1_2137	epmB	EF-P beta-lysylation protein EpmB	-1.91851	down
CP009072.1_cds_AIL15227.1_260	-	outer membrane family protein	-1.91683	down
CP009072.1_cds_AIL14267.1_731	dnaA	chromosomal replication initiator protein DnaA	-1.91481	down
CP009072.1_cds_AIL15020.1_381	guaB	["inosine-5'-monophosphate dehydrogenase"]	-1.91202	down
CP009072.1_cds_AIL16346.1_2219	ppa	inorganic pyrophosphatase	-1.9106	down
CP009072.1_cds_AIL14060.1_3097	nth	endonuclease III	-1.91047	down
CP009072.1_cds_AIL15567.1_1877	alaS	alanine--tRNA ligase	-1.9085	down
CP009072.1_cds_AIL16530.1_1812	queD	queuosine biosynthesis protein QueD	-1.90771	down
CP009072.1_cds_AIL14817.1_658	rfbA	glucose-1-phosphate thymidylyltransferase	-1.90629	down
CP009072.1_cds_AIL14559.1_3947	ycbZ	hypothetical protein	-1.90424	down
CP009072.1_cds_AIL18372.1_3444	tdk	thymidine kinase family protein	-1.90375	down
CP009072.1_cds_AIL14960.1_4303	lpxH	UDP-2,3-diacylglucosamine diphosphatase	-1.90357	down
CP009072.1_cds_AIL16159.1_2872	nudB	dihydroneopterin triphosphate pyrophosphatase	-1.9006	down
CP009072.1_cds_AIL18347.1_1129	bfr	bacterioferritin	-1.90038	down
CP009072.1_cds_AIL16008.1_2867	cmoA	tRNA (cmo5U34)-methyltransferase	-1.89986	down
CP009072.1_cds_AIL17577.1_4220	leuS	leucine--tRNA ligase	-1.89744	down
CP009072.1_cds_AIL14821.1_663	wecA	undecaprenyl-phosphate alpha-N-acetylglucosaminyl 1-phosphatetransferase	-1.89504	down
CP009072.1_cds_AIL16941.1_2912	yebO	yebO-like family protein	-1.89494	down
CP009072.1_cds_AIL17274.1_1495	-	licD family protein	-1.89429	down
CP009072.1_cds_AIL14420.1_997	ftsE	cell division ATP-binding protein FtsE	-1.89049	down
CP009072.1_cds_AIL14271.1_1893	proX	glycine betaine-binding periplasmic protein	-1.88836	down
CP009072.1_cds_AIL15587.1_4186	ybfE	ribbon-helix-helix, copG family protein	-1.88404	down
CP009072.1_cds_AIL15536.1_998	ftsX	putative protein insertion permease FtsX	-1.87938	down
CP009072.1_cds_AIL17916.1_1263	mlaD	outer membrane lipid asymmetry maintenance protein MlaD	-1.87868	down
CP009072.1_cds_AIL15784.1_4387	ampG	protein AmpG	-1.87786	down
CP009072.1_cds_AIL16041.1_457	kgtP	alpha-ketoglutarate permease	-1.87534	down
CP009072.1_cds_AIL14785.1_2125	cadC	transcriptional activator CadC	-1.87466	down
CP009072.1_cds_AIL15107.1_1046	-	glycerol-3-phosphate regulon repressor	-1.8635	down
CP009072.1_cds_AIL18196.1_304	ypeB	hypothetical protein	-1.85879	down
CP009072.1_cds_AIL14382.1_2387	opgB	sulfatase family protein	-1.8587	down
CP009072.1_cds_AIL17255.1_4631	wzzB	chain length determinant protein	-1.85806	down
CP009072.1_cds_AIL17986.1_380	guaA	GMP synthase glutamine-hydrolyzing	-1.8579	down
CP009072.1_cds_AIL18600.1_2518	ddlB	D-alanine--D-alanine ligase B	-1.8576	down
CP009072.1_cds_AIL17787.1_1944	coaA	pantothenate kinase	-1.85445	down
CP009072.1_cds_AIL16451.1_3974	cmoM	protein smtA	-1.85142	down
CP009072.1_cds_AIL14150.1_3971	mukB	chromosome partition protein mukB	-1.85093	down
CP009072.1_cds_AIL14690.1_515	cdh	CDP-diacylglycerol diphosphatase	-1.85036	down
CP009072.1_cds_AIL15735.1_309	ptsH	phosphocarrier protein HPr	-1.84947	down
CP009072.1_cds_AIL14497.1_235	flk	flagellar regulator flk	-1.84557	down
CP009072.1_cds_AIL14671.1_1620	yggT	YGGT family protein	-1.84511	down
CP009072.1_cds_AIL16606.1_4225	rsfS	ribosome silencing factor	-1.84317	down
CP009072.1_cds_AIL14352.1_1276	yhbY	RNA-binding protein YhbY	-1.84166	down
CP009072.1_cds_AIL17843.1_678	maoP	hypothetical protein	-1.83638	down
CP009072.1_cds_AIL14520.1_4295	ompT	protease 7	-1.83626	down
CP009072.1_cds_AIL17800.1_1551	iucA	iucA / IucC family protein	-1.82978	down
CP009072.1_cds_AIL16373.1_1679	recJ	single-stranded-DNA-specific exonuclease RecJ	-1.82925	down
CP009072.1_cds_AIL15522.1_2163	hflC	HflC protein	-1.82894	down
CP009072.1_cds_AIL16322.1_2455	ispH	4-hydroxy-3-methylbut-2-enyl diphosphate reductase	-1.82665	down
CP009072.1_cds_AIL18539.1_734	gyrB	DNA gyrase, B subunit	-1.82634	down
CP009072.1_cds_AIL14517.1_3016	rplT	ribosomal protein L20	-1.82531	down
CP009072.1_cds_AIL17353.1_4145	tolA	protein TolA	-1.8222	down
CP009072.1_cds_AIL16749.1_1432	plsC	1-acyl-sn-glycerol-3-phosphate acyltransferase	-1.81946	down
CP009072.1_cds_AIL14465.1_3105	ydgT	hemolysin expression modulating family protein	-1.81873	down
CP009072.1_cds_AIL16480.1_232	truA	tRNA pseudouridine(38-40) synthase	-1.81779	down
CP009072.1_cds_AIL17502.1_1823	ispD	2-C-methyl-D-erythritol 4-phosphate cytidylyltransferase	-1.81571	down
CP009072.1_cds_AIL16753.1_1939	rluD	ribosomal large subunit pseudouridine synthase D	-1.81566	down
CP009072.1_cds_AIL14740.1_400	iscX	FeS assembly protein IscX	-1.81525	down
CP009072.1_cds_AIL17744.1_2063	gltP	proton glutamate symport protein	-1.80785	down
CP009072.1_cds_AIL14422.1_4345	gsk	inosine-guanosine kinase	-1.80547	down
CP009072.1_cds_AIL16396.1_3400	pyrF	["orotidine 5'-phosphate decarboxylase"]	-1.80338	down
CP009072.1_cds_AIL16764.1_2866	cmoB	tRNA (mo5U34)-methyltransferase	-1.80261	down
CP009072.1_cds_AIL15415.1_73	yeiP	elongation factor P-like protein	-1.79927	down
CP009072.1_cds_AIL15648.1_669	ppiC	peptidyl-prolyl cis-trans isomerase C	-1.79841	down
CP009072.1_cds_AIL14722.1_4354	ybaN	inner membrane protein ybaN	-1.79836	down
CP009072.1_cds_AIL18023.1_2515	ftsW	cell division protein FtsW	-1.79661	down
CP009072.1_cds_AIL16034.1_445	trmN	methyltransferase small domain protein	-1.79493	down
CP009072.1_cds_AIL16325.1_1609	mltC	hypothetical protein	-1.79486	down
CP009072.1_cds_AIL14700.1_4222	holA	DNA polymerase III, delta subunit	-1.79262	down
CP009072.1_cds_AIL17090.1_2417	nadR	trifunctional NAD biosynthesis/regulator protein NadR	-1.792	down
CP009072.1_cds_AIL16794.1_3399	yciH	hypothetical protein	-1.79104	down
CP009072.1_cds_AIL17037.1_2513	mraY	phospho-N-acetylmuramoyl-pentapeptide- transferase	-1.79085	down
CP009072.1_cds_AIL14461.1_3098	rsxE	electron transport complex, RnfABCDGE type, E subunit	-1.78978	down
CP009072.1_cds_AIL16340.1_1563	iha	hypothetical protein	-1.78615	down
CP009072.1_cds_AIL16860.1_75	yeiR	cobW/HypB/UreG, nucleotide-binding domain protein	-1.78047	down
CP009072.1_cds_AIL14214.1_4226	rlmH	rRNA large subunit m3Psi methyltransferase RlmH	-1.77903	down
CP009072.1_cds_AIL18194.1_2828	sdiA	regulatory protein SdiA	-1.77373	down
CP009072.1_cds_AIL14231.1_1374	rpoD	RNA polymerase sigma factor rpoD	-1.77031	down
CP009072.1_cds_AIL15894.1_572	yihF	hypothetical protein	-1.76983	down
CP009072.1_cds_AIL15718.1_493	metL	bifunctional aspartokinase/homoserine dehydrogenase 2	-1.76769	down
CP009072.1_cds_AIL17229.1_2615	accA	acetyl-CoA carboxylase, carboxyl transferase, alpha subunit	-1.76626	down
CP009072.1_cds_AIL15218.1_153	yfaE	2Fe-2S iron-sulfur cluster binding domain protein	-1.75228	down
CP009072.1_cds_AIL16717.1_4032	rlmC	23S rRNA (uracil-5-)-methyltransferase RumB	-1.74768	down
CP009072.1_cds_AIL17452.1_3936	hspQ	hemimethylated DNA binding domain protein	-1.74666	down
CP009072.1_cds_AIL17607.1_3714	acpP	acyl carrier protein	-1.74491	down
CP009072.1_cds_AIL15918.1_1655	ygfI	bacterial regulatory helix-turn-helix, lysR family protein	-1.74319	down
CP009072.1_cds_AIL17391.1_600	-	tripartite tricarboxylate transporter TctA family protein	-1.74192	down
CP009072.1_cds_AIL14202.1_3015	rpmI	ribosomal protein L35	-1.74179	down
CP009072.1_cds_AIL17147.1_3713	fabF	beta-ketoacyl-acyl-carrier-protein synthase II	-1.74133	down
CP009072.1_cds_AIL17360.1_4238	cspE	RNA chaperone, negative regulator of cspA transcription	-1.74037	down
CP009072.1_cds_AIL16443.1_3428	yciA	thioesterase superfamily protein	-1.73764	down
CP009072.1_cds_AIL17276.1_1494	-	cytidyltransferase-like domain protein	-1.73759	down
CP009072.1_cds_AIL17269.1_2441	dnaK	chaperone protein DnaK	-1.73675	down
CP009072.1_cds_AIL14506.1_3473	sirB1	tetratricopeptide repeat family protein	-1.73659	down
CP009072.1_cds_AIL17638.1_4270	fepD	ferric enterobactin transport system permease protein fepD	-1.73632	down
CP009072.1_cds_AIL15871.1_1994	lysC	aspartate kinase, monofunctional class	-1.73311	down
CP009072.1_cds_AIL14243.1_4305	purE	N5-carboxyaminoimidazole ribonucleotide mutase	-1.71982	down
CP009072.1_cds_AIL14749.1_4400	dxs	1-deoxy-D-xylulose-5-phosphate synthase	-1.71949	down
CP009072.1_cds_AIL15268.1_2610	fabZ	beta-hydroxyacyl-(acyl-carrier-protein) dehydratase FabZ	-1.71855	down
CP009072.1_cds_AIL17907.1_2873	yebC	DNA-binding regulatory, YebC/PmpR family protein	-1.7181	down
CP009072.1_cds_AIL16122.1_3951	pqiB	mce related family protein	-1.71492	down
CP009072.1_cds_AIL17911.1_1608	nupG	nucleoside transporter family protein	-1.71204	down
CP009072.1_cds_AIL17368.1_840	gpmI	phosphoglycerate mutase	-1.70145	down
CP009072.1_cds_AIL18051.1_241	yfcA	hypothetical protein	-1.70141	down
CP009072.1_cds_AIL16289.1_2611	lpxA	acyl-[acyl-carrier-protein]-UDP-N- acetylglucosamine O-acyltransferase	-1.70009	down
CP009072.1_cds_AIL16576.1_1570	-	hypothetical protein	-1.69998	down
CP009072.1_cds_AIL18279.1_2249	holC	DNA polymerase III subunit chi	-1.69763	down
CP009072.1_cds_AIL16145.1_538	fdoI	formate dehydrogenase, gamma subunit	-1.69671	down
CP009072.1_cds_AIL16496.1_662	wzzE	lipopolysaccharide biosynthesis protein wzzE	-1.68998	down
CP009072.1_cds_AIL15830.1_229	folC	bifunctional protein folC	-1.68872	down
CP009072.1_cds_AIL16093.1_2422	gpmB	putative phosphoglycerate mutase gpmB	-1.68845	down
CP009072.1_cds_AIL17558.1_1177	rsmB	16S rRNA (cytosine(967)-C(5))-methyltransferase	-1.68745	down
CP009072.1_cds_AIL14208.1_3709	holB	["DNA polymerase III subunit delta'"]	-1.68698	down
CP009072.1_cds_AIL14116.1_230	accD	acetyl-CoA carboxylase, carboxyl transferase, beta subunit	-1.68644	down
CP009072.1_cds_AIL14256.1_996	ftsY	signal recognition particle-docking protein FtsY	-1.68616	down
CP009072.1_cds_AIL16015.1_1433	ftsP	protein SufI	-1.68571	down
CP009072.1_cds_AIL17232.1_18	metG	methionyl-tRNA synthetase	-1.68518	down
CP009072.1_cds_AIL18594.1_842	grxC	glutaredoxin 3	-1.68475	down
CP009072.1_cds_AIL15869.1_1627	endA	endonuclease-1	-1.68436	down
CP009072.1_cds_AIL16567.1_2512	murF	UDP-N-acetylmuramoyl-tripeptide--D-alanyl-D- alanine ligase	-1.68063	down
CP009072.1_cds_AIL14266.1_654	wecF	4-alpha-L-fucosyltransferase	-1.67952	down
CP009072.1_cds_AIL17333.1_4564	-	putative transcriptional regulator	-1.67785	down
CP009072.1_cds_AIL17629.1_4085	fiu	catecholate siderophore receptor fiu	-1.6774	down
CP009072.1_cds_AIL15925.1_4184	seqA	protein seqA	-1.67431	down
CP009072.1_cds_AIL17749.1_657	wecD	TDP-D-fucosamine acetyltransferase	-1.67232	down
CP009072.1_cds_AIL15838.1_2871	aspS	aspartate--tRNA ligase	-1.67212	down
CP009072.1_cds_AIL17379.1_697	atpB	ATP synthase F0, A subunit	-1.67042	down
CP009072.1_cds_AIL17153.1_311	crr	glucose-specific phosphotransferase enzyme IIA component	-1.66958	down
CP009072.1_cds_AIL17634.1_653	wzyE	wzyE family protein	-1.66888	down
CP009072.1_cds_AIL14542.1_2359	iadA	beta-aspartyl peptidase	-1.66188	down
CP009072.1_cds_AIL17298.1_2162	hflK	HflK protein	-1.66093	down
CP009072.1_cds_AIL16368.1_806	rpoZ	DNA-directed RNA polymerase, omega subunit	-1.6607	down
CP009072.1_cds_AIL14825.1_2923	sdaA	L-serine ammonia-lyase	-1.65957	down
CP009072.1_cds_AIL17366.1_4634	cpsG	phosphoglucomutase/phosphomannomutase, alpha/beta/alpha domain III family protein	-1.65197	down
CP009072.1_cds_AIL16367.1_173	arnT	undecaprenyl phosphate-alpha-4-amino-4-deoxy-L-arabinose arabinosyl transferase	-1.64944	down
CP009072.1_cds_AIL16829.1_2353	uxuB	mannitol dehydrogenase Rossmann domain protein	-1.64871	down
CP009072.1_cds_AIL14280.1_2451	ribF	riboflavin biosynthesis protein RibF	-1.64834	down
CP009072.1_cds_AIL17669.1_4413	yajC	preprotein translocase, YajC subunit	-1.64664	down
CP009072.1_cds_AIL17929.1_1822	ftsB	cell division protein ftsB	-1.64434	down
CP009072.1_cds_AIL17398.1_233	usg	semialdehyde dehydrogenase, dimerization domain protein	-1.64433	down
CP009072.1_cds_AIL15085.1_3770	ycdZ	inner membrane protein ycdZ	-1.64287	down
CP009072.1_cds_AIL18081.1_2454	fkpB	FKBP-type 16 kDa peptidyl-prolyl cis-trans isomerase	-1.64014	down
CP009072.1_cds_AIL14861.1_3759	mdoC	glucans biosynthesis protein C	-1.63841	down
CP009072.1_cds_AIL16050.1_4388	cyoA	ubiquinol oxidase, subunit II	-1.63826	down
CP009072.1_cds_AIL14765.1_1291	nlpI	lipoprotein nlpI	-1.63684	down
CP009072.1_cds_AIL14829.1_4488	betB	betaine-aldehyde dehydrogenase	-1.63666	down
CP009072.1_cds_AIL17023.1_1277	rlmE	ribosomal RNA large subunit methyltransferase J	-1.63494	down
CP009072.1_cds_AIL18367.1_446	srmB	ATP-dependent RNA helicase srmB	-1.63396	down
CP009072.1_cds_AIL14864.1_586	rfaH	transcription elongation factor/antiterminator RfaH	-1.63211	down
CP009072.1_cds_AIL16256.1_830	-	glycosyltransferase like 2 family protein	-1.62454	down
CP009072.1_cds_AIL15757.1_3762	ymdA	hypothetical protein	-1.62358	down
CP009072.1_cds_AIL14485.1_4379	ppiD	peptidyl-prolyl cis-trans isomerase D	-1.62346	down
CP009072.1_cds_AIL18115.1_4526	proA	gamma-glutamyl phosphate reductase	-1.62254	down
CP009072.1_cds_AIL15279.1_696	atpI	ATP synthase I chain family protein	-1.62202	down
CP009072.1_cds_AIL18576.1_3920	gnsA	gnsA/GnsB family protein	-1.62184	down
CP009072.1_cds_AIL18570.1_951	chuT	periplasmic binding family protein	-1.61544	down
CP009072.1_cds_AIL16769.1_2914	rlmA	ribosomal RNA large subunit methyltransferase A	-1.61225	down
CP009072.1_cds_AIL15045.1_227	cvpA	colicin V production protein	-1.61131	down
CP009072.1_cds_AIL17418.1_3484	ychF	GTP-dependent nucleic acid-binding protein engD	-1.61066	down
CP009072.1_cds_AIL15575.1_2028	-	cytidyltransferase-like domain protein	-1.61038	down
CP009072.1_cds_AIL18523.1_655	wzxE	protein wzxE	-1.60767	down
CP009072.1_cds_AIL15003.1_1545	-	putative N-acetylneuraminic acid outer membrane channel protein NanC	-1.60707	down
CP009072.1_cds_AIL17750.1_4521	yagU	inner membrane protein yagU	-1.60572	down
CP009072.1_cds_AIL17700.1_1290	pnp	polyribonucleotide nucleotidyltransferase	-1.60386	down
CP009072.1_cds_AIL17149.1_2984	xthA	exodeoxyribonuclease III	-1.60261	down
CP009072.1_cds_AIL15390.1_1725	lgt	prolipoprotein diacylglyceryl transferase	-1.59852	down
CP009072.1_cds_AIL14100.1_3725	flgK	flagellar hook-associated protein FlgK	-1.59832	down
CP009072.1_cds_AIL14434.1_4223	nadD	nicotinate (nicotinamide) nucleotide adenylyltransferase	-1.59828	down
CP009072.1_cds_AIL14339.1_3244	ydeP	protein ydeP	-1.59302	down
CP009072.1_cds_AIL13964.1_3652	iraM	anti-adapter protein iraM	-1.59112	down
CP009072.1_cds_AIL15945.1_2834	tyrP	aromatic amino acid transport family protein	-1.59077	down
CP009072.1_cds_AIL15996.1_4427	-	hypothetical protein	-1.59029	down
CP009072.1_cds_AIL18606.1_4527	proB	glutamate 5-kinase	-1.58895	down
CP009072.1_cds_AIL17913.1_811	yicC	hypothetical protein	-1.5875	down
CP009072.1_cds_AIL16298.1_845	cysE	serine O-acetyltransferase	-1.58667	down
CP009072.1_cds_AIL17875.1_1623	ruvX	putative Holliday junction resolvase	-1.5856	down
CP009072.1_cds_AIL17605.1_2225	mpl	L-alanyl-gamma-D-glutamyl-meso-diaminopimelate ligase	-1.58148	down
CP009072.1_cds_AIL14783.1_844	gpsA	ketopantoate reductase PanE/ApbA family protein	-1.58129	down
CP009072.1_cds_AIL15629.1_3691	lolD	liporeleasing system, ATP-binding protein	-1.58098	down
CP009072.1_cds_AIL15528.1_2171	yjfK	hypothetical protein	-1.57718	down
CP009072.1_cds_AIL16311.1_1366	ebgA	glycosyl hydrolases 2 family protein	-1.57634	down
CP009072.1_cds_AIL17888.1_1708	yqeF	acetyl-CoA C-acyltransferase family protein	-1.5758	down
CP009072.1_cds_AIL16299.1_3827	mchF	ABC transporter family protein	-1.57553	down
CP009072.1_cds_AIL15753.1_1943	birA	bifunctional protein BirA	-1.57341	down
CP009072.1_cds_AIL18014.1_2507	mraZ	mraZ family protein	-1.57262	down
CP009072.1_cds_AIL17950.1_2169	yjfI	hypothetical protein	-1.56824	down
CP009072.1_cds_AIL15027.1_2602	ispC	1-deoxy-D-xylulose 5-phosphate reductoisomerase	-1.56777	down
CP009072.1_cds_AIL15790.1_1769	gcvA	glycine cleavage system transcriptional activator	-1.56681	down
CP009072.1_cds_AIL18127.1_1239	nanT	putative sialic acid transporter	-1.56569	down
CP009072.1_cds_AIL15639.1_4231	ybeD	hypothetical protein	-1.5618	down
CP009072.1_cds_AIL16911.1_4389	cyoB	cytochrome o ubiquinol oxidase, subunit I	-1.56133	down
CP009072.1_cds_AIL16324.1_2609	lpxD	UDP-3-O-[3-hydroxymyristoyl] glucosamine N-acyltransferase LpxD	-1.55932	down
CP009072.1_cds_AIL17520.1_2025	-	hypothetical protein	-1.555	down
CP009072.1_cds_AIL18338.1_459	btuB	TonB-dependent vitamin B12 receptor	-1.54986	down
CP009072.1_cds_AIL16461.1_1278	ftsH	ATP-dependent zinc metalloprotease FtsH	-1.54718	down
CP009072.1_cds_AIL15422.1_4573	-	putative membrane protein	-1.54678	down
CP009072.1_cds_AIL17012.1_635	uvrD	DNA helicase II	-1.54633	down
CP009072.1_cds_AIL16810.1_574	srkA	ecdysteroid kinase family protein	-1.54549	down
CP009072.1_cds_AIL17901.1_1217	yhdE	septum formation protein Maf	-1.54531	down
CP009072.1_cds_AIL15513.1_4251	rnk	hypothetical protein	-1.54295	down
CP009072.1_cds_AIL15080.1_2509	ftsL	cell division protein FtsL	-1.53977	down
CP009072.1_cds_AIL17609.1_136	rcsC	rcsC Alpha-Beta-Loop family protein	-1.53543	down
CP009072.1_cds_AIL17678.1_4386	yajG	hypothetical protein	-1.53528	down
CP009072.1_cds_AIL17865.1_2831	uvrC	excinuclease ABC subunit C	-1.53488	down
CP009072.1_cds_AIL17141.1_4190	chiP	outer membrane porin, OprD family protein	-1.53461	down
CP009072.1_cds_AIL18247.1_833	rfaF	lipopolysaccharide heptosyltransferase II	-1.53281	down
CP009072.1_cds_AIL17697.1_1116	slyD	FKBP-type peptidyl-prolyl cis-trans isomerase slyD	-1.53276	down
CP009072.1_cds_AIL16359.1_3104	ydgK	inner membrane protein ydgK	-1.53274	down
CP009072.1_cds_AIL15329.1_2252	lptG	LPS export ABC transporter permease LptG	-1.52632	down
CP009072.1_cds_AIL18402.1_960	rlmJ	hypothetical protein	-1.52596	down
CP009072.1_cds_AIL17158.1_684	rbsB	D-ribose-binding periplasmic protein	-1.5256	down
CP009072.1_cds_AIL16361.1_4686	yegQ	peptidase U32 family protein	-1.52551	down
CP009072.1_cds_AIL16214.1_3535	sitC	ABC 3 transport family protein	-1.52265	down
CP009072.1_cds_AIL16920.1_2043	ssb1	single-stranded DNA-binding protein	-1.52102	down
CP009072.1_cds_AIL14330.1_242	mepA	penicillin-insensitive murein endopeptidase	-1.52022	down
CP009072.1_cds_AIL15078.1_4516	ecpA	fimbrillin matB	-1.51902	down
CP009072.1_cds_AIL16888.1_2133	groS	10 kDa chaperonin	-1.51673	down
CP009072.1_cds_AIL17278.1_1255	lptB	LPS export ABC transporter ATP-binding protein	-1.51583	down
CP009072.1_cds_AIL17572.1_210	ackA	acetate kinase	-1.51523	down
CP009072.1_cds_AIL15349.1_4443	ampH	beta-lactamase family protein	-1.51416	down
CP009072.1_cds_AIL15610.1_2194	-	hypothetical protein	-1.50907	down
CP009072.1_cds_AIL14482.1_2216	tamB	hypothetical protein	-1.50867	down
CP009072.1_cds_AIL18212.1_2508	rsmH	16S rRNA (cytosine(1402)-N(4))-methyltransferase	-1.50762	down
CP009072.1_cds_AIL16144.1_4228	mrdB	rod shape-determining protein RodA	-1.5068	down
CP009072.1_cds_AIL17046.1_4633	gndA	6-phosphogluconate dehydrogenase	-1.50652	down
CP009072.1_cds_AIL16847.1_2785	dcm	DNA-cytosine methyltransferase	-1.50241	down
CP009072.1_cds_AIL17316.1_226	purF	amidophosphoribosyltransferase	-1.50059	down
CP009072.1_cds_AIL17150.1_2632	metN	D-methionine ABC transporter, ATP-binding protein	-1.49923	down
CP009072.1_cds_AIL15901.1_1726	thyA	thymidylate synthase	-1.49301	down
CP009072.1_cds_AIL18190.1_1308	agaI	glucosamine-6-phosphate isomerases/6-phosphogluconolactonase family protein	-1.49189	down
CP009072.1_cds_AIL15409.1_2603	ispU	di-trans,poly-cis-decaprenylcistransferase	-1.48907	down
CP009072.1_cds_AIL18258.1_666	rhlB	DEAD/DEAH box helicase family protein	-1.48729	down
CP009072.1_cds_AIL14190.1_4430	yaiA	hypothetical protein	-1.48534	down
CP009072.1_cds_AIL14736.1_3897	putP	sodium/proline symporter	-1.485	down
CP009072.1_cds_AIL14241.1_579	trkH	potassium uptake, TrkH family protein	-1.48472	down
CP009072.1_cds_AIL18590.1_2161	hflX	GTP-binding protein HflX	-1.48357	down
CP009072.1_cds_AIL16178.1_2264	-	hypothetical protein	-1.4833	down
CP009072.1_cds_AIL17777.1_2585	hemL	glutamate-1-semialdehyde-2,1-aminomutase	-1.48118	down
CP009072.1_cds_AIL13984.1_701	atpA	ATP synthase F1, alpha subunit	-1.47794	down
CP009072.1_cds_AIL18211.1_700	atpH	ATP synthase F1, delta subunit	-1.47775	down
CP009072.1_cds_AIL14697.1_2165	purA	adenylosuccinate synthase	-1.47705	down
CP009072.1_cds_AIL14429.1_4431	aroL	shikimate kinase 2	-1.47641	down
CP009072.1_cds_AIL15684.1_1354	sstT	dicarboxylate symporter family protein	-1.47586	down
CP009072.1_cds_AIL15223.1_289	glk	glucokinase	-1.47315	down
CP009072.1_cds_AIL18080.1_2931	yeaY	outer membrane lipo, Slp family protein	-1.4728	down
CP009072.1_cds_AIL14958.1_2797	fliP	flagellar biosynthetic protein FliP	-1.47238	down
CP009072.1_cds_AIL17334.1_2480	rsmA	ribosomal RNA small subunit methyltransferase A	-1.47053	down
CP009072.1_cds_AIL17114.1_2786	vsr	very short patch repair protein	-1.46507	down
CP009072.1_cds_AIL13989.1_2477	-	ccdB family protein	-1.46472	down
CP009072.1_cds_AIL14039.1_1377	tsaD	tRNA threonylcarbamoyl adenosine modification protein TsaD	-1.46441	down
CP009072.1_cds_AIL16147.1_3532	-	hypothetical protein	-1.46268	down
CP009072.1_cds_AIL17294.1_1897	nrdE	ribonucleoside-diphosphate reductase, alpha subunit	-1.45961	down
CP009072.1_cds_AIL18057.1_1839	mutS	DNA mismatch repair protein MutS	-1.45941	down
CP009072.1_cds_AIL17925.1_3427	yciB	intracellular septation protein A	-1.45854	down
CP009072.1_cds_AIL14759.1_3610	hflD	high frequency lysogenization protein hflD	-1.45758	down
CP009072.1_cds_AIL14064.1_3824	-	putative membrane protein	-1.45757	down
CP009072.1_cds_AIL14848.1_1992	rluF	ribosomal large subunit pseudouridine synthase F	-1.45436	down
CP009072.1_cds_AIL14163.1_2606	rseP	RIP metalloprotease RseP	-1.45328	down
CP009072.1_cds_AIL18121.1_838	yibQ	divergent polysaccharide deacetylase family protein	-1.45194	down
CP009072.1_cds_AIL15807.1_354	dapE	succinyl-diaminopimelate desuccinylase	-1.45025	down
CP009072.1_cds_AIL17335.1_949	hutX	hypothetical protein	-1.44835	down
CP009072.1_cds_AIL16095.1_2886	zwf	glucose-6-phosphate dehydrogenase	-1.4472	down
CP009072.1_cds_AIL18414.1_460	trmA	tRNA (uracil(54)-C(5))-methyltransferase	-1.44672	down
CP009072.1_cds_AIL17524.1_2573	folK	2-amino-4-hydroxy-6- hydroxymethyldihydropteridine diphosphokinase	-1.44671	down
CP009072.1_cds_AIL16287.1_217	folX	D-erythro-7,8-dihydroneopterin triphosphate epimerase	-1.44668	down
CP009072.1_cds_AIL18213.1_1261	mlaF	putative phospholipid import ATP-binding protein MlaF	-1.44595	down
CP009072.1_cds_AIL16840.1_537	fdoH	formate dehydrogenase, beta subunit	-1.44233	down
CP009072.1_cds_AIL17188.1_4048	-	hypothetical protein	-1.43918	down
CP009072.1_cds_AIL16062.1_839	envC	peptidase M23 family protein	-1.43775	down
CP009072.1_cds_AIL17270.1_1922	grpE	grpE family protein	-1.43728	down
CP009072.1_cds_AIL14345.1_2555	hpt	hypoxanthine phosphoribosyltransferase	-1.43666	down
CP009072.1_cds_AIL18617.1_199	nuoC	NADH-quinone oxidoreductase subunit C/D	-1.43521	down
CP009072.1_cds_AIL16773.1_1716	aas	bifunctional protein aas	-1.43438	down
CP009072.1_cds_AIL14121.1_1355	alx	inner membrane protein alx	-1.4337	down
CP009072.1_cds_AIL14967.1_3093	tyrS	tyrosine--tRNA ligase	-1.43282	down
CP009072.1_cds_AIL14364.1_2170	yjfJ	pspA/IM30 family protein	-1.43081	down
CP009072.1_cds_AIL18015.1_2612	lpxB	lipid-A-disaccharide synthase	-1.43023	down
CP009072.1_cds_AIL15166.1_1898	nrdI	nrdI protein	-1.42905	down
CP009072.1_cds_AIL14056.1_1882	gshA	glutamate--cysteine ligase	-1.4275	down
CP009072.1_cds_AIL16584.1_1881	yqaA	inner membrane protein yqaA	-1.42501	down
CP009072.1_cds_AIL17761.1_843	secB	protein-export chaperone SecB	-1.42362	down
CP009072.1_cds_AIL16168.1_4069	ybiV	sugar phosphatase SupH	-1.42309	down
CP009072.1_cds_AIL18403.1_588	tatC	twin arginine-targeting protein translocase TatC	-1.42058	down
CP009072.1_cds_AIL17844.1_652	rffM	glycosyltransferase, WecB/TagA/CpsF family protein	-1.42001	down
CP009072.1_cds_AIL18625.1_62	-	pfkB carbohydrate kinase family protein	-1.41772	down
CP009072.1_cds_AIL16106.1_357	tmcA	acetyltransferase domain protein	-1.41658	down
CP009072.1_cds_AIL14806.1_591	ubiB	2-polyprenylphenol 6-hydroxylase	-1.41657	down
CP009072.1_cds_AIL17795.1_702	atpG	ATP synthase F1, gamma subunit	-1.41175	down
CP009072.1_cds_AIL16341.1_3692	lolC	lipo-releasing system transmembrane protein lolC	-1.4093	down
CP009072.1_cds_AIL17743.1_2150	mscM	mechanosensitive ion channel family protein	-1.40929	down
CP009072.1_cds_AIL14713.1_3476	prfA	peptide chain release factor 1	-1.40929	down
CP009072.1_cds_AIL14153.1_3941	yccF	inner membrane protein yccF	-1.40772	down
CP009072.1_cds_AIL15304.1_3619	-	methyltransferase small domain protein	-1.4033	down
CP009072.1_cds_AIL18064.1_852	yibL	hypothetical protein	-1.40289	down
CP009072.1_cds_AIL16352.1_2011	dgkA	diacylglycerol kinase	-1.40208	down
CP009072.1_cds_AIL16993.1_4000	rarA	replication-associated recombination protein A	-1.40154	down
CP009072.1_cds_AIL18160.1_3352	mppA	periplasmic murein peptide-binding protein	-1.39914	down
CP009072.1_cds_AIL18176.1_1878	csrA	carbon storage regulator	-1.3985	down
CP009072.1_cds_AIL15456.1_508	glpX	fructose-1,6-bisphosphatase, class II	-1.3983	down
CP009072.1_cds_AIL18541.1_1044	glpE	thiosulfate sulfurtransferase glpE	-1.39759	down
CP009072.1_cds_AIL16766.1_1256	lptA	lipopolysaccharide transport periplasmic protein LptA	-1.39502	down
CP009072.1_cds_AIL14318.1_429	tadA	tRNA-specific adenosine deaminase	-1.39485	down
CP009072.1_cds_AIL13967.1_632	corA	magnesium and cobalt transport protein CorA	-1.39383	down
CP009072.1_cds_AIL18446.1_1121	tusC	sulfur relay protein TusC/DsrF	-1.39177	down
CP009072.1_cds_AIL16671.1_2151	psd	phosphatidylserine decarboxylase	-1.38854	down
CP009072.1_cds_AIL17228.1_2411	deoD	purine nucleoside phosphorylase	-1.38335	down
CP009072.1_cds_AIL14484.1_201	nuoA	NADH-ubiquinone/plastoquinone oxidoreductase, chain 3 family protein	-1.3832	down
CP009072.1_cds_AIL14321.1_1279	folP	dihydropteroate synthase	-1.37954	down
CP009072.1_cds_AIL16301.1_3852	-	hemagluttinin repeat family protein	-1.37937	down
CP009072.1_cds_AIL16381.1_2215	tamA	hypothetical protein	-1.37664	down
CP009072.1_cds_AIL14778.1_3736	flgM	flagellar biosynthesis anti-sigma factor FlgM	-1.3763	down
CP009072.1_cds_AIL16270.1_582	fadB	fatty oxidation complex, alpha subunit FadB	-1.37544	down
CP009072.1_cds_AIL16181.1_1086	trpS	tryptophan--tRNA ligase	-1.37537	down
CP009072.1_cds_AIL16497.1_2375	-	type I restriction modification DNA specificity domain protein	-1.37268	down
CP009072.1_cds_AIL14633.1_693	mioC	protein mioC	-1.37203	down
CP009072.1_cds_AIL15969.1_2519	ftsQ	cell division protein ftsQ	-1.37013	down
CP009072.1_cds_AIL14983.1_2024	dnaB	replicative DNA helicase	-1.36962	down
CP009072.1_cds_AIL16434.1_3103	rsxA	electron transport complex, RnfABCDGE type, A subunit	-1.36621	down
CP009072.1_cds_AIL16254.1_1087	-	hypothetical protein	-1.36589	down
CP009072.1_cds_AIL16498.1_3690	lolE	liporeleasing system, transmembrane protein LolE	-1.36586	down
CP009072.1_cds_AIL15873.1_2360	yjiG	inner membrane protein yjiG	-1.36583	down
CP009072.1_cds_AIL17237.1_2483	lptD	LPS-assembly protein lptD	-1.36552	down
CP009072.1_cds_AIL14084.1_567	yihI	der GTPase-activating protein YihI	-1.36367	down
CP009072.1_cds_AIL16112.1_355	ypfN	hypothetical protein	-1.36323	down
CP009072.1_cds_AIL16761.1_54	yeiB	hypothetical protein	-1.36267	down
CP009072.1_cds_AIL14681.1_1626	rsmE	ribosomal RNA small subunit methyltransferase E	-1.36012	down
CP009072.1_cds_AIL17331.1_4071	ldtB	putative L,D-transpeptidase YbiS	-1.36007	down
CP009072.1_cds_AIL14711.1_200	nuoB	NADH-quinone oxidoreductase subunit B	-1.35978	down
CP009072.1_cds_AIL17193.1_699	atpF	ATP synthase F0, B subunit	-1.35683	down
CP009072.1_cds_AIL13985.1_2410	deoB	phosphopentomutase	-1.35632	down
CP009072.1_cds_AIL14599.1_1544	-	dienelactone hydrolase family protein	-1.35367	down
CP009072.1_cds_AIL17131.1_1634	speB	agmatinase	-1.35335	down
CP009072.1_cds_AIL14601.1_536	fdnG	formate dehydrogenase-N alpha subunit	-1.35333	down
CP009072.1_cds_AIL15865.1_84	bcr	bicyclomycin resistance protein	-1.35332	down
CP009072.1_cds_AIL18533.1_4216	gltK	amino ABC transporter, permease, 3-TM region, His/Glu/Gln/Arg/opine family domain protein	-1.35279	down
CP009072.1_cds_AIL14797.1_4399	ispA	farnesyl diphosphate synthase	-1.35259	down
CP009072.1_cds_AIL17262.1_2251	lptF	LPS export ABC transporter permease LptF	-1.35189	down
CP009072.1_cds_AIL15993.1_4046	ybjJ	inner membrane protein ybjJ	-1.35179	down
CP009072.1_cds_AIL16673.1_132	apbE	thiamine biosynthesis lipoprotein ApbE	-1.34837	down
CP009072.1_cds_AIL17730.1_389	yfgM	tetratricopeptide repeat family protein	-1.34826	down
CP009072.1_cds_AIL16130.1_2607	bamA	outer membrane assembly complex, YaeT protein	-1.34804	down
CP009072.1_cds_AIL15276.1_4485	pdeL	cyclic di-GMP phosphodiesterase yahA	-1.34793	down
CP009072.1_cds_AIL15782.1_948	chuY	nmrA-like family protein	-1.34598	down
CP009072.1_cds_AIL14473.1_1624	yqgE	hypothetical protein	-1.34255	down
CP009072.1_cds_AIL17186.1_1281	secG	preprotein translocase, SecG subunit	-1.34015	down
CP009072.1_cds_AIL18263.1_807	gmk	guanylate kinase	-1.3362	down
CP009072.1_cds_AIL16169.1_1096	cysG	siroheme synthase	-1.33509	down
CP009072.1_cds_AIL18069.1_1614	yggN	hypothetical protein	-1.33191	down
CP009072.1_cds_AIL14192.1_1942	murB	UDP-N-acetylenolpyruvoylglucosamine reductase	-1.32971	down
CP009072.1_cds_AIL17389.1_2305	-	DNA-cytosine methyltransferase	-1.32829	down
CP009072.1_cds_AIL15880.1_3613	phoQ	sensor protein phoQ	-1.32811	down
CP009072.1_cds_AIL14337.1_498	priA	["primosomal protein N'"]	-1.32799	down
CP009072.1_cds_AIL17679.1_1678	dsbC	DSBA-like thioredoxin domain protein	-1.32665	down
CP009072.1_cds_AIL17157.1_1824	ispF	2-C-methyl-D-erythritol 2,4-cyclodiphosphate synthase	-1.32043	down
CP009072.1_cds_AIL15162.1_898	bisC	molybdopterin guanine dinucleotide-containing S/N-oxide reductases family protein	-1.31515	down
CP009072.1_cds_AIL15171.1_2430	thrA	bifunctional aspartokinase/homoserine dehydrogenase 1	-1.31513	down
CP009072.1_cds_AIL16755.1_2102	pmrR	putative membrane protein	-1.31455	down
CP009072.1_cds_AIL18448.1_656	wecE	TDP-4-keto-6-deoxy-D-glucose transaminase family protein	-1.31326	down
CP009072.1_cds_AIL17187.1_1257	lptC	LPS export ABC transporter periplasmic protein LptC	-1.31264	down
CP009072.1_cds_AIL15445.1_2511	murE	UDP-N-acetylmuramoyl-L-alanyl-D-glutamate--2, 6-diaminopimelate ligase	-1.31165	down
CP009072.1_cds_AIL13953.1_2576	dksA	RNA polymerase-binding protein DksA	-1.31042	down
CP009072.1_cds_AIL16358.1_3609	mnmA	tRNA (5-methylaminomethyl-2-thiouridylate)-methyltransferase	-1.31009	down
CP009072.1_cds_AIL14405.1_1964	yjaG	hypothetical protein	-1.3091	down
CP009072.1_cds_AIL15267.1_2628	tsaA	tRNA-Thr(GGU) m(6)t(6)A37 methyltransferase TsaA	-1.30889	down
CP009072.1_cds_AIL16486.1_816	coaBC	phosphopantothenoylcysteine decarboxylase / phosphopantothenate--cysteine ligase	-1.30732	down
CP009072.1_cds_AIL17241.1_4419	brnQ	branched-chain amino acid transport system II carrier protein	-1.3058	down
CP009072.1_cds_AIL16631.1_155	glpQ	glycerophosphoryl diester phosphodiesterase	-1.30535	down
CP009072.1_cds_AIL15404.1_746	ibpA	small heat shock protein ibpA	-1.30484	down
CP009072.1_cds_AIL16111.1_1610	yggX	putative Fe(2+)-trafficking protein	-1.30484	down
CP009072.1_cds_AIL15956.1_2934	leuE	leucine efflux protein	-1.30374	down
CP009072.1_cds_AIL17249.1_494	metB	O-succinylhomoserine (thiol)-lyase	-1.3031	down
CP009072.1_cds_AIL14466.1_3502	dadA	ketopantoate reductase PanE/ApbA family protein	-1.30226	down
CP009072.1_cds_AIL15689.1_4278	entD	["4'-phosphopantetheinyl transferase superfamily protein"]	-1.30169	down
CP009072.1_cds_AIL17347.1_2580	mrcB	penicillin-binding protein 1B	-1.3007	down
CP009072.1_cds_AIL16998.1_2974	nudG	CTP pyrophosphohydrolase	-1.29823	down
CP009072.1_cds_AIL17953.1_388	bamB	outer membrane assembly lipoprotein YfgL	-1.29732	down
CP009072.1_cds_AIL15285.1_3471	-	toxin Ldr, type I toxin-antitoxin system family protein	-1.2958	down
CP009072.1_cds_AIL14592.1_2993	nadE	NH(3)-dependent NAD(+) synthetase	-1.29568	down
CP009072.1_cds_AIL14131.1_1178	fmt	methionyl-tRNA formyltransferase	-1.29416	down
CP009072.1_cds_AIL16992.1_2618	tilS	tRNA(Ile)-lysidine synthetase	-1.29354	down
CP009072.1_cds_AIL18021.1_390	hisS	histidine--tRNA ligase	-1.29303	down
CP009072.1_cds_AIL18310.1_1362	ygjK	hypothetical protein	-1.2901	down
CP009072.1_cds_AIL14524.1_1731	recC	exodeoxyribonuclease V, gamma subunit	-1.29007	down
CP009072.1_cds_AIL15096.1_152	nrdB	ribonucleoside-diphosphate reductase 1 subunit beta	-1.28803	down
CP009072.1_cds_AIL14651.1_4230	dacA	D-alanyl-D-alanine carboxypeptidase dacA	-1.28583	down
CP009072.1_cds_AIL14170.1_3487	dhaL	dihydroxyacetone kinase, L subunit	-1.28519	down
CP009072.1_cds_AIL15294.1_3426	yciC	hypothetical protein	-1.28456	down
CP009072.1_cds_AIL17099.1_627	pldA	phospholipase A1	-1.28451	down
CP009072.1_cds_AIL18182.1_240	epmC	hypothetical protein	-1.28354	down
CP009072.1_cds_AIL15416.1_2269	-	putative kpLE2 phage-like element, predicted protein	-1.28333	down
CP009072.1_cds_AIL15676.1_636	yigB	HAD hydrolase, IA, variant 1 family protein	-1.28195	down
CP009072.1_cds_AIL16010.1_626	recQ	ATP-dependent DNA helicase RecQ	-1.2805	down
CP009072.1_cds_AIL15182.1_4636	-	glycosyl transferases group 1 family protein	-1.28027	down
CP009072.1_cds_AIL14406.1_3094	pdxY	pyridoxal kinase	-1.27845	down
CP009072.1_cds_AIL14418.1_4131	modF	ABC transporter family protein	-1.27843	down
CP009072.1_cds_AIL15708.1_705	glmU	UDP-N-acetylglucosamine diphosphorylase/glucosamine-1-phosphate N-acetyltransferase	-1.27779	down
CP009072.1_cds_AIL18374.1_837	waaH	glycosyltransferase like 2 family protein	-1.2777	down
CP009072.1_cds_AIL17073.1_2481	pdxA	4-hydroxythreonine-4-phosphate dehydrogenase PdxA	-1.27398	down
CP009072.1_cds_AIL18256.1_924	yhjJ	protein yhjJ	-1.27281	down
CP009072.1_cds_AIL14086.1_704	atpC	ATP synthase F1, epsilon subunit	-1.27202	down
CP009072.1_cds_AIL16449.1_2081	rpiB	ribose 5-phosphate isomerase B	-1.2717	down
CP009072.1_cds_AIL17528.1_3737	flgN	flgN family protein	-1.26996	down
CP009072.1_cds_AIL16660.1_2881	mepM	lysM domain protein	-1.26717	down
CP009072.1_cds_AIL16216.1_2601	frr	ribosome recycling factor	-1.267	down
CP009072.1_cds_AIL17409.1_3711	yceG	yceG-like family protein	-1.26508	down
CP009072.1_cds_AIL16751.1_1889	emrR	winged helix DNA-binding domain protein	-1.26446	down
CP009072.1_cds_AIL16981.1_3014	infC	translation initiation factor IF-3	-1.26335	down
CP009072.1_cds_AIL14814.1_3300	ydcR	hypothetical protein	-1.26204	down
CP009072.1_cds_AIL17285.1_2479	apaG	hypothetical protein	-1.25891	down
CP009072.1_cds_AIL15637.1_1554	iucD	L-lysine 6-monooxygenase	-1.25834	down
CP009072.1_cds_AIL13976.1_3710	tmk	dTMP kinase	-1.25813	down
CP009072.1_cds_AIL14570.1_4404	nusB	transcription antitermination factor NusB	-1.25794	down
CP009072.1_cds_AIL16388.1_2157	amiB	N-acetylmuramoyl-L-alanine amidase AmiB	-1.25782	down
CP009072.1_cds_AIL18105.1_1413	yqiA	hypothetical protein	-1.25665	down
CP009072.1_cds_AIL14729.1_1677	xerD	tyrosine recombinase XerD	-1.25463	down
CP009072.1_cds_AIL18497.1_1569	-	bacterial regulatory s, tetR family protein	-1.25423	down
CP009072.1_cds_AIL17999.1_3447	rssB	protein hnr	-1.25104	down
CP009072.1_cds_AIL14354.1_4348	adk	adenylate kinase	-1.24978	down
CP009072.1_cds_AIL16709.1_3501	dadX	alanine racemase	-1.24301	down
CP009072.1_cds_AIL16670.1_2860	flhe	flagellar protein flhE	-1.23991	down
CP009072.1_cds_AIL14401.1_2158	mutL	DNA mismatch repair protein mutL	-1.23596	down
CP009072.1_cds_AIL14917.1_4638	-	glycosyl transferases group 1 family protein	-1.23358	down
CP009072.1_cds_AIL16859.1_36	bglX	periplasmic beta-glucosidase	-1.23345	down
CP009072.1_cds_AIL16604.1_3302	rlhA	peptidase U32 family protein	-1.233	down
CP009072.1_cds_AIL15105.1_4398	xseB	exodeoxyribonuclease VII, small subunit	-1.2327	down
CP009072.1_cds_AIL16529.1_244	prmB	(glutamine-N5) methyltransferase, ribosomal protein L3-specific	-1.23094	down
CP009072.1_cds_AIL17060.1_1182	yrdD	topoisomerase DNA binding C4 zinc finger family protein	-1.22985	down
CP009072.1_cds_AIL16514.1_412	hcaT	MFS transporter, phenyl propionate permease family protein	-1.22867	down
CP009072.1_cds_AIL15265.1_2516	murG	undecaprenyldiphospho-muramoylpentapeptide beta-N-acetylglucosaminyltransferase	-1.22832	down
CP009072.1_cds_AIL15913.1_3702	thiK	thiamine kinase	-1.22803	down
CP009072.1_cds_AIL14981.1_1072	igaA	hypothetical protein	-1.22545	down
CP009072.1_cds_AIL15939.1_4423	sbcC	exonuclease SbcC family protein	-1.22498	down
CP009072.1_cds_AIL16160.1_2621	yaeQ	hypothetical protein	-1.22387	down
CP009072.1_cds_AIL18415.1_3420	trpCF	tryptophan biosynthesis protein trpCF	-1.22293	down
CP009072.1_cds_AIL16089.1_2985	astC	succinylornithine transaminase	-1.22185	down
CP009072.1_cds_AIL17937.1_2514	murD	UDP-N-acetylmuramoylalanine--D-glutamate ligase	-1.22164	down
CP009072.1_cds_AIL16374.1_228	dedD	sporulation related domain protein	-1.22027	down
CP009072.1_cds_AIL18545.1_2010	plsB	glycerol-3-phosphate O-acyltransferase	-1.2202	down
CP009072.1_cds_AIL14543.1_1000	livJ	receptor ligand binding region family protein	-1.21982	down
CP009072.1_cds_AIL15777.1_85	rsuA	ribosomal small subunit pseudouridine synthase A	-1.21772	down
CP009072.1_cds_AIL15502.1_4639	-	glycosyl transferases group 1 family protein	-1.2163	down
CP009072.1_cds_AIL14510.1_353	yffB	protein YffB	-1.21518	down
CP009072.1_cds_AIL17050.1_2631	metI	D-methionine transport system permease protein metI	-1.21436	down
CP009072.1_cds_AIL14594.1_4438	ddlA	D-alanine--D-alanine ligase A	-1.21282	down
CP009072.1_cds_AIL14211.1_2152	rsgA	ribosome small subunit-dependent GTPase A	-1.21228	down
CP009072.1_cds_AIL15099.1_1120	tusD	sulfurtransferase tusD	-1.21213	down
CP009072.1_cds_AIL14585.1_3260	adhP	alcohol dehydrogenase, propanol-preferring	-1.211	down
CP009072.1_cds_AIL15706.1_2924	nudL	NUDIX domain protein	-1.21027	down
CP009072.1_cds_AIL14880.1_2250	pepA	cytosol aminopeptidase	-1.20979	down
CP009072.1_cds_AIL16463.1_1265	mlaB	putative phospholipid ABC transporter-binding protein mlaB	-1.2083	down
CP009072.1_cds_AIL14643.1_369	uraA	uracil-xanthine permease family protein	-1.20718	down
CP009072.1_cds_AIL14009.1_4422	sbcD	nuclease sbcCD subunit D	-1.20417	down
CP009072.1_cds_AIL15657.1_4390	cyoC	cytochrome o ubiquinol oxidase, subunit III	-1.20329	down
CP009072.1_cds_AIL16069.1_391	ispG	4-hydroxy-3-methylbut-2-en-1-yl diphosphate synthase	-1.20276	down
CP009072.1_cds_AIL18218.1_1364	ygjI	inner membrane transporter ygjI	-1.20264	down
CP009072.1_cds_AIL16024.1_1099	nirB	nitrite reductase [NAD(P)H], large subunit	-1.20151	down
CP009072.1_cds_AIL17805.1_4640	-	glycosyltransferase like 2 family protein	-1.20071	down
CP009072.1_cds_AIL17115.1_643	cyaY	iron donor protein CyaY	-1.20058	down
CP009072.1_cds_AIL16365.1_2929	yoaA	DEAD	-1.20011	down
CP009072.1_cds_AIL14523.1_4489	betA	choline dehydrogenase	-1.19864	down
CP009072.1_cds_AIL16149.1_4057	dgcI	diguanylate cyclase domain protein	-1.19799	down
CP009072.1_cds_AIL16330.1_4635	cpsB	mannose-1-phosphate guanylyltransferase/mannose-6-phosphate isomerase	-1.19681	down
CP009072.1_cds_AIL15325.1_3383	sapB	peptide transport system permease protein sapB	-1.1962	down
CP009072.1_cds_AIL16412.1_1555	iutA	TonB-dependent siderophore receptor family protein	-1.19595	down
CP009072.1_cds_AIL15001.1_51	mglA	galactose/methyl galactoside import ATP-binding protein MglA	-1.1958	down
CP009072.1_cds_AIL17652.1_4224	cobC	alpha-ribazole phosphatase	-1.19332	down
CP009072.1_cds_AIL16532.1_1220	tldD	modulator of DNA gyrase family protein	-1.19331	down
CP009072.1_cds_AIL18289.1_2494	thiQ	thiamine ABC transporter, ATP-binding protein	-1.19326	down
CP009072.1_cds_AIL14579.1_2557	yadG	hypothetical protein	-1.19236	down
CP009072.1_cds_AIL17721.1_2376	-	N-6 DNA Methylase family protein	-1.19141	down
CP009072.1_cds_AIL14659.1_427	purL	phosphoribosylformylglycinamidine synthase	-1.18972	down
CP009072.1_cds_AIL15104.1_563	glnL	nitrogen regulation protein NR	-1.18891	down
CP009072.1_cds_AIL17254.1_243	aroC	chorismate synthase	-1.18857	down
CP009072.1_cds_AIL15709.1_2156	tsaE	tRNA threonylcarbamoyl adenosine modification protein YjeE	-1.188	down
CP009072.1_cds_AIL18391.1_2965	sppA	signal peptide peptidase SppA, 67K type	-1.18779	down
CP009072.1_cds_AIL17724.1_2859	flhA	flagellar biosynthesis protein FlhA	-1.18677	down
CP009072.1_cds_AIL16125.1_2588	yadS	hypothetical protein	-1.18673	down
CP009072.1_cds_AIL18202.1_637	xerC	tyrosine recombinase XerC	-1.1859	down
CP009072.1_cds_AIL15856.1_1250	npr	phosphocarrier protein NPr	-1.18387	down
CP009072.1_cds_AIL18058.1_1923	yfjD	hypothetical protein	-1.18304	down
CP009072.1_cds_AIL16662.1_4393	yajR	inner membrane transport protein yajR	-1.18214	down
CP009072.1_cds_AIL18356.1_1307	rsmI	ribosomal RNA small subunit methyltransferase I domain protein	-1.18192	down
CP009072.1_cds_AIL16519.1_2558	yadH	inner membrane transport permease yadH	-1.18014	down
CP009072.1_cds_AIL14965.1_4491	ipbA	phage integrase family protein	-1.17935	down
CP009072.1_cds_AIL14102.1_1440	-	bacterial regulatory s, gntR family protein	-1.17424	down
CP009072.1_cds_AIL16962.1_1274	dacB	D-alanyl-D-alanine carboxypeptidase/D-alanyl-D-alanine-endopeptidase	-1.17324	down
CP009072.1_cds_AIL16973.1_2880	znuA	high-affinity zinc uptake system protein znuA	-1.17268	down
CP009072.1_cds_AIL17106.1_3950	pqiC	hypothetical protein	-1.16625	down
CP009072.1_cds_AIL18174.1_3723	rne	ribonuclease E	-1.1644	down
CP009072.1_cds_AIL18059.1_2217	ytfP	AIG2-like family protein	-1.16319	down
CP009072.1_cds_AIL15581.1_1073	nudE	ADP compounds hydrolase nudE	-1.16099	down
CP009072.1_cds_AIL17573.1_4394	yajQ	hypothetical protein	-1.15975	down
CP009072.1_cds_AIL15953.1_236	yfcJ	hypothetical protein	-1.15814	down
CP009072.1_cds_AIL17517.1_562	glnA	glutamine synthetase, type I	-1.15717	down
CP009072.1_cds_AIL16885.1_61	nfo	apurinic endonuclease family protein	-1.15683	down
CP009072.1_cds_AIL14282.1_703	atpD	ATP synthase F1, beta subunit	-1.15602	down
CP009072.1_cds_AIL14381.1_2616	ldcC	lysine decarboxylase, constitutive	-1.1554	down
CP009072.1_cds_AIL16500.1_1796	eno	phosphopyruvate hydratase	-1.15411	down
CP009072.1_cds_AIL17139.1_372	purN	phosphoribosylglycinamide formyltransferase	-1.15305	down
CP009072.1_cds_AIL14900.1_593	ubiE	ubiquinone/menaquinone biosynthesis methyltransferase ubiE	-1.15102	down
CP009072.1_cds_AIL14632.1_2986	astA	arginine N-succinyltransferase	-1.1506	down
CP009072.1_cds_AIL15468.1_3077	grxD	monothiol glutaredoxin, Grx4 family	-1.15017	down
CP009072.1_cds_AIL14832.1_3883	-	hypothetical protein	-1.14951	down
CP009072.1_cds_AIL14250.1_2802	fliK	flagellar hook-length control FliK family protein	-1.14942	down
CP009072.1_cds_AIL17119.1_1502	-	polysialic acid transport protein kpsD	-1.14915	down
CP009072.1_cds_AIL16369.1_1339	yhaJ	bacterial regulatory helix-turn-helix, lysR family protein	-1.14724	down
CP009072.1_cds_AIL15444.1_1242	yhcH	hypothetical protein	-1.14666	down
CP009072.1_cds_AIL17982.1_1621	yggS	hypothetical protein	-1.14603	down
CP009072.1_cds_AIL14963.1_3964	pncB	nicotinate phosphoribosyltransferase	-1.14349	down
CP009072.1_cds_AIL15750.1_638	yigA	hypothetical protein	-1.14286	down
CP009072.1_cds_AIL15988.1_3955	ycbX	hypothetical protein	-1.14257	down
CP009072.1_cds_AIL16229.1_1979	iclR	acetate operon repressor	-1.14253	down
CP009072.1_cds_AIL18392.1_1934	aroF	3-deoxy-7-phosphoheptulonate synthase	-1.14189	down
CP009072.1_cds_AIL18117.1_3384	sapC	peptide transport system permease protein sapC	-1.14153	down
CP009072.1_cds_AIL15882.1_2510	ftsI	peptidoglycan synthase ftsI	-1.13854	down
CP009072.1_cds_AIL18608.1_1104	pabA	para-aminobenzoate synthase glutamine amidotransferase component II	-1.13101	down
CP009072.1_cds_AIL15246.1_1010	ugpC	sn-glycerol-3-phosphate import ATP-binding protein UgpC	-1.12477	down
CP009072.1_cds_AIL17048.1_3227	yneG	hypothetical protein	-1.12417	down
CP009072.1_cds_AIL18229.1_592	ubiJ	hypothetical protein	-1.12375	down
CP009072.1_cds_AIL16246.1_3983	ihfB	integration host factor, beta subunit	-1.1209	down
CP009072.1_cds_AIL17514.1_4403	thiL	thiamine-phosphate kinase	-1.11864	down
CP009072.1_cds_AIL16466.1_3417	yciV	PHP domain protein	-1.11712	down
CP009072.1_cds_AIL17792.1_4612	yeeX	hypothetical protein	-1.11586	down
CP009072.1_cds_AIL18208.1_90	yejM	inner membrane protein yejM	-1.11476	down
CP009072.1_cds_AIL14399.1_727	mnmE	tRNA modification GTPase TrmE	-1.11473	down
CP009072.1_cds_AIL14999.1_1264	mlaC	putative phospholipid-binding protein mlaC	-1.11417	down
CP009072.1_cds_AIL16729.1_4449	hemB	delta-aminolevulinic acid dehydratase	-1.1138	down
CP009072.1_cds_AIL15273.1_735	yidB	hypothetical protein	-1.11072	down
CP009072.1_cds_AIL18597.1_1009	ugpE	binding--dependent transport system inner membrane component family protein	-1.10877	down
CP009072.1_cds_AIL14741.1_1591	-	alpha-hemolysin translocation ATP-binding protein HlyB	-1.1057	down
CP009072.1_cds_AIL16733.1_2179	ulaR	HTH-type transcriptional regulator ulaR	-1.10427	down
CP009072.1_cds_AIL16212.1_958	-	hypothetical protein	-1.10347	down
CP009072.1_cds_AIL17473.1_1241	nanK	N-acetylmannosamine kinase	-1.10326	down
CP009072.1_cds_AIL18524.1_3738	murJ	murein biosynthesis integral membrane protein MurJ	-1.10284	down
CP009072.1_cds_AIL15145.1_38	pbpG	D-alanyl-D-alanine endopeptidase	-1.10011	down
CP009072.1_cds_AIL18139.1_521	cpxA	sensor protein CpxA	-1.09946	down
CP009072.1_cds_AIL14023.1_3686	ymfA	inner membrane protein ymfA	-1.09889	down
CP009072.1_cds_AIL16586.1_1218	rng	ribonuclease G	-1.09318	down
CP009072.1_cds_AIL16982.1_3945	ompA	outer membrane protein A	-1.09078	down
CP009072.1_cds_AIL14166.1_4205	nagD	HAD hydrolase, IA, variant 1 family protein	-1.09071	down
CP009072.1_cds_AIL16021.1_1410	nudF	ADP-ribose pyrophosphatase	-1.08719	down
CP009072.1_cds_AIL15909.1_223	argT	lysine-arginine-ornithine-binding periplasmic protein	-1.08459	down
CP009072.1_cds_AIL16113.1_3486	dhaK	dihydroxyacetone kinase, DhaK subunit	-1.08361	down
CP009072.1_cds_AIL15000.1_706	glmS	glutamine-fructose-6-phosphate transaminase	-1.08168	down
CP009072.1_cds_AIL16217.1_77	mepS	lipoprotein spr	-1.08129	down
CP009072.1_cds_AIL17306.1_4255	dsbG	thioredoxin family protein	-1.07825	down
CP009072.1_cds_AIL15712.1_27	yehS	hypothetical protein	-1.07636	down
CP009072.1_cds_AIL16310.1_2496	thiB	thiamin/thiamine pyrophosphate ABC transporter, thiamin/thiamine pyrophospate-binding protein	-1.07354	down
CP009072.1_cds_AIL14346.1_1280	glmM	phosphoglucosamine mutase	-1.07207	down
CP009072.1_cds_AIL14463.1_4349	htpG	hsp90 family protein	-1.07116	down
CP009072.1_cds_AIL18035.1_2421	yjjX	hypothetical protein	-1.07098	down
CP009072.1_cds_AIL15451.1_3392	fabI	enoyl-[acyl-carrier-protein] reductase [NADH]	-1.06892	down
CP009072.1_cds_AIL14203.1_2383	tsr	methyl-accepting chemotaxis protein I	-1.06603	down
CP009072.1_cds_AIL16918.1_2426	creC	sensor protein CreC	-1.06495	down
CP009072.1_cds_AIL17773.1_1972	purH	phosphoribosylaminoimidazolecarboxamide formyltransferase/IMP cyclohydrolase	-1.06369	down
CP009072.1_cds_AIL17671.1_3724	flgL	flagellar hook-associated protein 3	-1.06338	down
CP009072.1_cds_AIL14027.1_1391	hldE	bifunctional protein RfaE, domain I	-1.06294	down
CP009072.1_cds_AIL17422.1_4002	ftsK	ftsK/SpoIIIE family protein	-1.06258	down
CP009072.1_cds_AIL17706.1_3757	mdoH	glucans biosynthesis glucosyltransferase H	-1.06245	down
CP009072.1_cds_AIL17731.1_2234	mgtA	magnesium-translocating P-type ATPase	-1.05963	down
CP009072.1_cds_AIL15530.1_546	-	putative thioesterase domain protein	-1.05962	down
CP009072.1_cds_AIL14107.1_4183	pgm	phosphoglucomutase, alpha-D-glucose phosphate-specific	-1.05894	down
CP009072.1_cds_AIL18566.1_456	yfiM	hypothetical protein	-1.05718	down
CP009072.1_cds_AIL17111.1_1709	kduI	4-deoxy-L-threo-5-hexosulose-uronate ketol-isomerase	-1.05689	down
CP009072.1_cds_AIL16116.1_453	-	DTW domain protein	-1.05609	down
CP009072.1_cds_AIL16647.1_2449	nhaR	transcriptional activator protein nhaR	-1.05445	down
CP009072.1_cds_AIL15386.1_182	menF	menaquinone-specific isochorismate synthase	-1.05442	down
CP009072.1_cds_AIL15506.1_1337	-	hypothetical protein	-1.05228	down
CP009072.1_cds_AIL15923.1_211	pta	phosphate acetyltransferase	-1.05224	down
CP009072.1_cds_AIL14275.1_1935	tyrA	T-protein	-1.05207	down
CP009072.1_cds_AIL14104.1_4125	ybhA	Cof-like hydrolase family protein	-1.05197	down
CP009072.1_cds_AIL16313.1_2997	chbA	["N,N'-diacetylchitobiose-specific phosphotransferase enzyme IIA component"]	-1.0516	down
CP009072.1_cds_AIL16728.1_3121	rstB	sensor protein rstB	-1.05145	down
CP009072.1_cds_AIL15702.1_4188	fur	ferric uptake regulation protein	-1.05101	down
CP009072.1_cds_AIL17931.1_4209	ybeZ	phoH-like protein	-1.05001	down
CP009072.1_cds_AIL15441.1_4142	cpoB	tol-pal system protein YbgF	-1.0494	down
CP009072.1_cds_AIL18337.1_1613	yggL	hypothetical protein	-1.04868	down
CP009072.1_cds_AIL18637.1_74	yeiQ	mannitol dehydrogenase Rossmann domain protein	-1.04658	down
CP009072.1_cds_AIL17802.1_1448	metC	cystathionine beta-lyase	-1.04411	down
CP009072.1_cds_AIL14169.1_2528	yacG	hypothetical protein	-1.04301	down
CP009072.1_cds_AIL16353.1_4328	ybbO	short chain dehydrogenase family protein	-1.03937	down
CP009072.1_cds_AIL15333.1_585	ubiD	decarboxylase, UbiD family protein	-1.03799	down
CP009072.1_cds_AIL16156.1_766	nepI	purine ribonucleoside efflux pump nepI	-1.03722	down
CP009072.1_cds_AIL16014.1_1480	glcC	bacterial regulatory s, gntR family protein	-1.03641	down
CP009072.1_cds_AIL16085.1_1001	panM	hypothetical protein	-1.03488	down
CP009072.1_cds_AIL13950.1_2830	uvrY	response regulator	-1.03454	down
CP009072.1_cds_AIL17479.1_4253	ahpF	alkyl hydroperoxide reductase subunit F	-1.034	down
CP009072.1_cds_AIL17425.1_640	yifL	prokaryotic lipo-attachment site family protein	-1.0339	down
CP009072.1_cds_AIL14757.1_2793	dsrB	dextransucrase DSRB family protein	-1.03303	down
CP009072.1_cds_AIL15424.1_3393	yciW	putative amidase/amidotransferase	-1.03128	down
CP009072.1_cds_AIL16252.1_535	-	molybdopterin oxidoreductase Fe4S4 domain protein	-1.03126	down
CP009072.1_cds_AIL18519.1_3498	emtA	endo-type membrane-bound lytic murein transglycosylase A	-1.03114	down
CP009072.1_cds_AIL15510.1_1240	nanE	putative N-acetylmannosamine-6-phosphate 2-epimerase	-1.03078	down
CP009072.1_cds_AIL18224.1_3489	treA	periplasmic trehalase	-1.03068	down
CP009072.1_cds_AIL17251.1_358	ypfJ	neutral zinc metallopeptidase family protein	-1.0285	down
CP009072.1_cds_AIL14229.1_4187	fldA	flavodoxin	-1.02767	down
CP009072.1_cds_AIL18078.1_2495	thiP	thiamine/thiamine pyrophosphate ABC transporter, permease protein	-1.02726	down
CP009072.1_cds_AIL15934.1_905	-	hypothetical protein	-1.027	down
CP009072.1_cds_AIL15036.1_3651	-	hypothetical protein	-1.02619	down
CP009072.1_cds_AIL15367.1_2820	fliD	flagellar hook-associated protein 2	-1.02516	down
CP009072.1_cds_AIL16422.1_573	dsbA	disulfide interchange protein DsbA	-1.02483	down
CP009072.1_cds_AIL17709.1_1890	ygaH	branched-chain amino acid transport family protein	-1.01892	down
CP009072.1_cds_AIL15097.1_4302	ppiB	peptidyl-prolyl cis-trans isomerase B	-1.01678	down
CP009072.1_cds_AIL18639.1_3480	prs	ribose-phosphate pyrophosphokinase	-1.01581	down
CP009072.1_cds_AIL17667.1_1226	yhcN	hypothetical protein	-1.01477	down
CP009072.1_cds_AIL16701.1_1064	envZ	osmolarity sensor protein envZ	-1.012	down
CP009072.1_cds_AIL16348.1_4217	gltL	ABC transporter family protein	-1.01071	down
CP009072.1_cds_AIL16416.1_4392	cyoE	protoheme IX farnesyltransferase	-1.00948	down
CP009072.1_cds_AIL16327.1_2897	copD	inner membrane protein YebZ	-1.00928	down
CP009072.1_cds_AIL17985.1_4210	ybeY	putative rRNA maturation factor YbeY	-1.00862	down
CP009072.1_cds_AIL17868.1_424	glrR	AAA domain family protein	-1.00592	down
CP009072.1_cds_AIL15493.1_1874	pncC	protein YgaD	-1.00516	down
CP009072.1_cds_AIL14577.1_1054	-	fe/S biogenesis protein nfuA	-1.00374	down
CP009072.1_cds_AIL15788.1_3513	-	fels-1 Prophage Protein-like family protein	-1.00192	down
CP009072.1_cds_AIL14095.1_2858	flhB	flagellar biosynthetic protein FlhB	-1.00175	down
CP009072.1_cds_AIL16040.1_1260	yrbG	inner membrane protein yrbG	-1.00164	down
CP009072.1_cds_AIL14874.1_1580	-	fimbrial adapter papK	1.0022	up
CP009072.1_cds_AIL17812.1_1585	-	transposase C of IS166 homeodomain protein	1.00237	up
CP009072.1_cds_AIL16255.1_3113	uidA	beta-glucuronidase	1.00419	up
CP009072.1_cds_AIL17722.1_377	yfgG	hypothetical protein	1.00462	up
CP009072.1_cds_AIL14092.1_347	tkt	transketolase	1.00765	up
CP009072.1_cds_AIL15887.1_2370	-	hypothetical protein	1.00826	up
CP009072.1_cds_AIL17067.1_2992	cho	excinuclease cho	1.01394	up
CP009072.1_cds_AIL18504.1_3321	azoR	NADPH-dependent FMN reductase family protein	1.01442	up
CP009072.1_cds_AIL16952.1_1536	-	hypothetical protein	1.01802	up
CP009072.1_cds_AIL15184.1_3380	pspF	psp operon transcriptional activator	1.01841	up
CP009072.1_cds_AIL14322.1_3132	ydgD	trypsin family protein	1.02094	up
CP009072.1_cds_AIL17008.1_3928	hyaD	hydrogenase expression/formation protein	1.02095	up
CP009072.1_cds_AIL14563.1_4080	glnP	amino ABC transporter, permease, 3-TM region, His/Glu/Gln/Arg/opine family domain protein	1.02292	up
CP009072.1_cds_AIL14650.1_4241	dpiA	transcriptional regulatory protein DpiA	1.02408	up
CP009072.1_cds_AIL15556.1_1321	yhaV	toxin YhaV	1.02419	up
CP009072.1_cds_AIL17447.1_203	lrhA	bacterial regulatory helix-turn-helix, lysR family protein	1.02549	up
CP009072.1_cds_AIL17841.1_1444	dkgA	2,5-diketo-D-gluconic acid reductase A	1.02694	up
CP009072.1_cds_AIL17701.1_795	-	PTS system, Fru family, IIC component domain protein	1.02713	up
CP009072.1_cds_AIL15387.1_2462	caiE	bacterial transferase hexapeptide family protein	1.03161	up
CP009072.1_cds_AIL17879.1_3898	putA	bifunctional protein putA	1.03324	up
CP009072.1_cds_AIL14665.1_3811	focH	S-fimbrial protein subunit SfaH	1.03592	up
CP009072.1_cds_AIL13975.1_3112	uidR	bacterial regulatory s, tetR family protein	1.03675	up
CP009072.1_cds_AIL18369.1_3593	-	hypothetical protein	1.0378	up
CP009072.1_cds_AIL17127.1_2223	yjfF	branched-chain amino acid transport system / permease component family protein	1.038	up
CP009072.1_cds_AIL16905.1_3323	ynbC	hypothetical protein	1.04037	up
CP009072.1_cds_AIL17472.1_4508	-	bacterial regulatory helix-turn-helix, lysR family protein	1.04046	up
CP009072.1_cds_AIL15496.1_3636	-	phage major capsid E family protein	1.04063	up
CP009072.1_cds_AIL15716.1_1772	fucR	deoR-like helix-turn-helix domain protein	1.04158	up
CP009072.1_cds_AIL16087.1_4579	-	oligogalacturonate lyase	1.0419	up
CP009072.1_cds_AIL15645.1_2723	clbO	hypothetical protein	1.04421	up
CP009072.1_cds_AIL16545.1_802	gltS	sodium/glutamate symporter	1.04458	up
CP009072.1_cds_AIL15459.1_1802	ygcE	hypothetical protein	1.04764	up
CP009072.1_cds_AIL18556.1_3231	tam	trans-aconitate 2-methyltransferase	1.04879	up
CP009072.1_cds_AIL17431.1_3138	clcB	voltage-gated ClC-type chloride channel ClcB	1.05124	up
CP009072.1_cds_AIL15621.1_2697	-	phosphoadenosine phosphosulfate reductase family protein	1.05144	up
CP009072.1_cds_AIL14055.1_2423	robA	right origin-binding protein	1.05224	up
CP009072.1_cds_AIL17295.1_329	eutK	ethanolamine utilization protein EutK	1.05228	up
CP009072.1_cds_AIL17179.1_3119	fumC	fumarate hydratase, class II	1.05375	up
CP009072.1_cds_AIL15697.1_1690	xdhD	[2Fe-2S] binding domain protein	1.05583	up
CP009072.1_cds_AIL14378.1_4501	rclA	FAD dependent oxidoreductase family protein	1.0563	up
CP009072.1_cds_AIL16447.1_4140	pnuC	nicotinamide riboside transporter pnuC	1.058	up
CP009072.1_cds_AIL18262.1_4479	yahG	hypothetical protein	1.05955	up
CP009072.1_cds_AIL15772.1_4149	ybgE	cyd operon protein YbgE	1.06685	up
CP009072.1_cds_AIL14285.1_4338	copA	copper-translocating P-type ATPase	1.06993	up
CP009072.1_cds_AIL17393.1_4095	hlyD	efflux transporter, RND family, MFP subunit	1.07157	up
CP009072.1_cds_AIL17725.1_3322	ynbD	tyrosine phosphatase family protein	1.07331	up
CP009072.1_cds_AIL16234.1_330	eutL	microcompartment protein EutL	1.07592	up
CP009072.1_cds_AIL16292.1_3147	ynfB	hypothetical protein	1.07789	up
CP009072.1_cds_AIL16707.1_3367	ycjT	hypothetical protein	1.07818	up
CP009072.1_cds_AIL16965.1_1941	clpB	ATP-dependent chaperone protein ClpB	1.07898	up
CP009072.1_cds_AIL17234.1_2944	yeaK	aminoacyl-tRNA editing domain protein	1.07962	up
CP009072.1_cds_AIL16697.1_2990	spy	spheroplast protein Y	1.07971	up
CP009072.1_cds_AIL17181.1_3819	-	major pilu subunit operon regulatory protein papB	1.08031	up
CP009072.1_cds_AIL17947.1_3229	uxaB	mannitol dehydrogenase Rossmann domain protein	1.08138	up
CP009072.1_cds_AIL17839.1_2342	-	hypothetical protein	1.08229	up
CP009072.1_cds_AIL17625.1_2319	yjhG	hypothetical protein	1.08253	up
CP009072.1_cds_AIL14370.1_1622	yggR	hypothetical protein	1.08331	up
CP009072.1_cds_AIL14876.1_786	-	hypothetical protein	1.08675	up
CP009072.1_cds_AIL14975.1_4157	odhB	dihydrolipoyllysine-residue succinyltransferase, E2 component of oxoglutarate dehydrogenase complex	1.08774	up
CP009072.1_cds_AIL13970.1_3606	icd	isocitrate dehydrogenase, NADP-dependent	1.09068	up
CP009072.1_cds_AIL18008.1_3188	-	bacterial Ig-like domain family protein	1.09095	up
CP009072.1_cds_AIL16013.1_2280	tnpB	putative transposase	1.09302	up
CP009072.1_cds_AIL16931.1_4342	ushA	protein UshA	1.09355	up
CP009072.1_cds_AIL14177.1_526	rhaR	HTH-type transcriptional activator rhaR	1.09619	up
CP009072.1_cds_AIL17351.1_222	hisJ	histidine-binding periplasmic protein	1.09694	up
CP009072.1_cds_AIL15785.1_142	atoB	acetyl-CoA C-acyltransferase family protein	1.09705	up
CP009072.1_cds_AIL16651.1_2183	ulaC	ascorbate-specific phosphotransferase enzyme IIA component	1.09857	up
CP009072.1_cds_AIL17445.1_4195	-	iron-containing alcohol dehydrogenase family protein	1.10439	up
CP009072.1_cds_AIL15654.1_3991	focA	formate transporter FocA	1.1046	up
CP009072.1_cds_AIL16608.1_1815	cysH	phosphoadenosine phosphosulfate reductase	1.10506	up
CP009072.1_cds_AIL14769.1_1578	-	chaperone protein papD	1.10762	up
CP009072.1_cds_AIL16086.1_1396	ribB	3,4-dihydroxy-2-butanone 4-phosphate synthase	1.11566	up
CP009072.1_cds_AIL16208.1_634	-	S-adenosyl-l-methionine hydroxide adenosyltransferase family protein	1.12099	up
CP009072.1_cds_AIL14301.1_19	-	WGR domain protein	1.12625	up
CP009072.1_cds_AIL17346.1_1018	-	hypothetical protein	1.12701	up
CP009072.1_cds_AIL18615.1_4139	-	cation diffusion facilitator transporter family protein	1.12718	up
CP009072.1_cds_AIL18551.1_2719	clbK	amino acid adenylation domain protein	1.1272	up
CP009072.1_cds_AIL15775.1_20	-	hypothetical protein	1.13095	up
CP009072.1_cds_AIL17405.1_2720	clbL	amidase family protein	1.13187	up
CP009072.1_cds_AIL15609.1_2749	-	CP4-like integrase	1.13271	up
CP009072.1_cds_AIL14934.1_2466	caiA	crotonobetainyl-CoA dehydrogenase	1.13403	up
CP009072.1_cds_AIL18250.1_2782	-	outer membrane porin protein ompD	1.1352	up
CP009072.1_cds_AIL15344.1_1746	tssF	hypothetical protein	1.13527	up
CP009072.1_cds_AIL18108.1_3430	yciI	protein yciI	1.13636	up
CP009072.1_cds_AIL14419.1_2994	osmE	smpA / OmlA family protein	1.13745	up
CP009072.1_cds_AIL16913.1_2236	pyrI	aspartate carbamoyltransferase, regulatory subunit	1.13803	up
CP009072.1_cds_AIL14159.1_4585	-	hypothetical protein	1.14156	up
CP009072.1_cds_AIL15283.1_4367	-	methylated-DNA--[]-cysteine S-methyltransferase family protein	1.14201	up
CP009074.1_cds_AIL18741.1_4778	-	putative membrane protein	1.14654	up
CP009072.1_cds_AIL15351.1_2214	msrA	peptide methionine sulfoxide reductase MsrA	1.14752	up
CP009072.1_cds_AIL13988.1_130	alkB	alkylated DNA repair protein AlkB	1.14996	up
CP009072.1_cds_AIL14546.1_3434	oppF	hypothetical protein	1.15049	up
CP009072.1_cds_AIL17122.1_23	-	hypothetical protein	1.15544	up
CP009072.1_cds_AIL16035.1_981	nikD	nickel import ATP-binding protein NikD	1.15574	up
CP009072.1_cds_AIL18291.1_2237	pyrB	aspartate carbamoyltransferase	1.15919	up
CP009072.1_cds_AIL15053.1_3333	ydbJ	hypothetical protein	1.16139	up
CP009072.1_cds_AIL18046.1_1579	-	pilus-assembly fibrillin subunit, chaperone family protein	1.16324	up
CP009072.1_cds_AIL17534.1_2683	-	hypothetical protein	1.16344	up
CP009072.1_cds_AIL14500.1_690	viaA	VWA domain containing CoxE-like family protein	1.16945	up
CP009072.1_cds_AIL18004.1_2318	yjhF	transporter, gluconate:H+ symporter family protein	1.1702	up
CP009072.1_cds_AIL15271.1_4235	tatE	twin arginine-targeting translocase, TatA/E family protein	1.17259	up
CP009072.1_cds_AIL17997.1_3937	yccU	hypothetical protein	1.17342	up
CP009072.1_cds_AIL18222.1_3001	katE	catalase HPII	1.17355	up
CP009072.1_cds_AIL15980.1_1835	ygbK	hypothetical protein	1.17716	up
CP009072.1_cds_AIL14712.1_3146	speG	spermidine N(1)-acetyltransferase	1.17971	up
CP009072.1_cds_AIL14072.1_415	yphC	zinc-binding dehydrogenase family protein	1.18086	up
CP009072.1_cds_AIL17664.1_3643	-	hypothetical protein	1.18151	up
CP009072.1_cds_AIL15050.1_785	-	putative threonine efflux protein	1.18519	up
CP009072.1_cds_AIL16689.1_3812	focG	S-fimbrial adhesin protein SfaS	1.18753	up
CP009072.1_cds_AIL16202.1_1253	hpf	ribosome-associated inhibitor A	1.18908	up
CP009072.1_cds_AIL15338.1_3495	-	tonB dependent receptor family protein	1.19266	up
CP009072.1_cds_AIL18191.1_4026	ybjP	hypothetical protein	1.19267	up
CP009072.1_cds_AIL14568.1_1522	-	transposase IS66 family protein	1.19326	up
CP009072.1_cds_AIL18489.1_3328	ydbL	hypothetical protein	1.19612	up
CP009072.1_cds_AIL17620.1_3368	ycjS	hypothetical protein	1.19986	up
CP009072.1_cds_AIL17436.1_266	dsdX	dsdX permease	1.20436	up
CP009072.1_cds_AIL17401.1_3200	pinQ	putative DNA-invertase from lambdoid prophage Rac	1.20965	up
CP009072.1_cds_AIL14385.1_3269	narH	nitrate reductase, beta subunit	1.21063	up
CP009072.1_cds_AIL14356.1_3186	-	prophage minor tail Z family protein	1.21701	up
CP009072.1_cds_AIL16173.1_3090	anmK	anhydro-N-acetylmuramic acid kinase	1.21935	up
CP009072.1_cds_AIL16593.1_2463	caiD	carnitinyl-CoA dehydratase	1.21977	up
CP009072.1_cds_AIL15130.1_3915	torC	trimethylamine-N-oxide reductase c-type cytochrome TorC	1.22349	up
CP009072.1_cds_AIL14851.1_3785	-	putative aec69	1.22552	up
CP009072.1_cds_AIL16690.1_1856	hycI	hydrogenase maturation peptidase HycI	1.22673	up
CP009072.1_cds_AIL16710.1_3439	-	hypothetical protein	1.22678	up
CP009072.1_cds_AIL15371.1_3165	hokD	hok/gef family protein	1.22836	up
CP009072.1_cds_AIL14184.1_3054	ldtE	putative L,D-transpeptidase YnhG	1.22872	up
CP009072.1_cds_AIL18137.1_4509	-	bacterial regulatory helix-turn-helix, lysR family protein	1.22913	up
CP009072.1_cds_AIL16007.1_184	elaA	acetyltransferase family protein	1.22996	up
CP009072.1_cds_AIL18301.1_2330	yjhP	hypothetical protein	1.23183	up
CP009072.1_cds_AIL16657.1_787	-	hypothetical protein	1.23587	up
CP009072.1_cds_AIL15196.1_2362	kptA	["RNA 2'-phosphotransferase, Tpt1 / KptA family protein"]	1.23815	up
CP009072.1_cds_AIL14151.1_3130	mdtJ	spermidine export protein mdtJ	1.24004	up
CP009072.1_cds_AIL16319.1_1230	degQ	peptidase Do family protein	1.2425	up
CP009072.1_cds_AIL15401.1_1705	xdhA	molybdopterin-binding domain of aldehyde dehydrogenase family protein	1.24301	up
CP009072.1_cds_AIL17826.1_4607	yeeS	DNA repair RadC family protein	1.24739	up
CP009072.1_cds_AIL17337.1_3452	-	fatty acid hydroxylase superfamily protein	1.24747	up
CP009072.1_cds_AIL18122.1_874	yiaK	2,3-diketo-L-gulonate reductase	1.24823	up
CP009072.1_cds_AIL18582.1_2311	-	putative aTPase associated with various cellular activities AAA	1.24946	up
CP009072.1_cds_AIL17809.1_3930	hyaB	hydrogenase-1 large chain	1.25791	up
CP009072.1_cds_AIL14319.1_3577	-	helix-turn-helix family protein	1.25873	up
CP009072.1_cds_AIL18152.1_1836	ygbJ	NAD-binding of NADP-dependent 3-hydroxyisobutyrate dehydrogenase family protein	1.26009	up
CP009072.1_cds_AIL16989.1_3088	slyA	transcriptional regulator slyA	1.26016	up
CP009072.1_cds_AIL15758.1_3637	-	head decoration protein	1.26392	up
CP009072.1_cds_AIL14618.1_3914	torA	trimethylamine-N-oxide reductase TorA	1.26538	up
CP009072.1_cds_AIL14486.1_1811	ygcN	pyridine nucleotide-disulfide oxidoreductase family protein	1.26661	up
CP009072.1_cds_AIL15554.1_3880	-	putative enterotoxin	1.26806	up
CP009072.1_cds_AIL15364.1_2743	irp2	amino acid adenylation domain protein	1.27016	up
CP009072.1_cds_AIL14176.1_4054	yliI	soluble aldose sugar dehydrogenase yliI	1.27041	up
CP009072.1_cds_AIL18587.1_3697	comR	bacterial regulatory s, tetR family protein	1.27478	up
CP009072.1_cds_AIL15438.1_1356	ygjR	oxidoreductase, NAD-binding Rossmann fold family protein	1.27671	up
CP009072.1_cds_AIL15118.1_2761	-	hypothetical protein	1.27901	up
CP009072.1_cds_AIL16543.1_336	eutJ	ethanolamine utilization EutJ family protein	1.28022	up
CP009072.1_cds_AIL16518.1_3131	mdtI	small Multidrug Resistance family protein	1.28433	up
CP009072.1_cds_AIL17589.1_4480	fdrA	coA-ligase family protein	1.291	up
CP009072.1_cds_AIL16526.1_4310	fdrA	protein fdrA	1.29362	up
CP009072.1_cds_AIL16975.1_4691	-	galactitol permease IIC component	1.29486	up
CP009072.1_cds_AIL15407.1_1248	mtgA	monofunctional biosynthetic peptidoglycan transglycosylase	1.2953	up
CP009072.1_cds_AIL15072.1_4554	pic	serine protease pic autotransporter	1.29702	up
CP009072.1_cds_AIL16390.1_4538	-	FHIPEP family protein	1.29827	up
CP009072.1_cds_AIL17801.1_341	eutT	cobalamin adenosyltransferase family protein	1.3031	up
CP009072.1_cds_AIL18238.1_2721	clbM	MATE efflux family protein	1.30365	up
CP009072.1_cds_AIL15626.1_3183	-	serine dehydrogenase ase family protein	1.30638	up
CP009072.1_cds_AIL16126.1_4668	dgcE	diguanylate cyclase domain protein	1.30798	up
CP009072.1_cds_AIL14300.1_2253	yjgR	hypothetical protein	1.30912	up
CP009072.1_cds_AIL16601.1_3927	hyaE	hydrogenase-1 operon protein hyaE	1.30944	up
CP009072.1_cds_AIL16703.1_419	yphG	tetratricopeptide repeat family protein	1.31096	up
CP009072.1_cds_AIL14791.1_3457	-	3-Oxoacyl-[acyl-carrier-(ACP)] synthase III family protein	1.31212	up
CP009072.1_cds_AIL16930.1_1316	-	PTS system mannose/fructose/sorbose IID component family protein	1.31288	up
CP009072.1_cds_AIL14881.1_2791	yedP	putative mannosyl-3-phosphoglycerate phosphatase	1.31332	up
CP009072.1_cds_AIL17239.1_3437	oppB	oligopeptide transport system permease protein oppB	1.31479	up
CP009072.1_cds_AIL17070.1_3032	ydiS	pyridine nucleotide-disulfide oxidoreductase family protein	1.32332	up
CP009072.1_cds_AIL15487.1_3994	ycaD	hypothetical protein	1.32414	up
CP009072.1_cds_AIL17032.1_4252	uspG	universal stress protein G	1.32564	up
CP009072.1_cds_AIL18548.1_2748	ybtS	salicylate synthase	1.3302	up
CP009072.1_cds_AIL15893.1_3537	-	hypothetical protein	1.33285	up
CP009072.1_cds_AIL18077.1_4420	phoR	phosphate regulon sensor kinase PhoR	1.33332	up
CP009072.1_cds_AIL18204.1_1699	ygeY	peptidase M20/M25/M40 family protein	1.33354	up
CP009072.1_cds_AIL16066.1_183	elaB	protein elaB	1.33592	up
CP009072.1_cds_AIL14446.1_2369	mdtM	multidrug resistance protein mdtM	1.34004	up
CP009072.1_cds_AIL17375.1_708	pstC	phosphate ABC transporter, permease protein PstC	1.34088	up
CP009072.1_cds_AIL14128.1_3943	sxy	protein sxy	1.34125	up
CP009072.1_cds_AIL17755.1_1249	yrbL	phoP regulatory network YrbL family protein	1.34497	up
CP009072.1_cds_AIL17828.1_864	aldB	aldehyde dehydrogenase B	1.34713	up
CP009072.1_cds_AIL17455.1_3273	nhoA	N-acetyltransferase family protein	1.34754	up
CP009072.1_cds_AIL16626.1_1247	elbB	enhancing lycopene biosynthesis protein 2	1.35107	up
CP009072.1_cds_AIL17580.1_322	yfeX	Dyp-type peroxidase family protein	1.35107	up
CP009072.1_cds_AIL15393.1_935	gadX	HTH-type transcriptional regulator gadX	1.35256	up
CP009072.1_cds_AIL17936.1_944	hdeB	protein hdeB	1.35644	up
CP009072.1_cds_AIL14957.1_4619	yeeY	bacterial regulatory helix-turn-helix, lysR family protein	1.35913	up
CP009072.1_cds_AIL16691.1_1820	cysC	adenylyl-sulfate kinase	1.36278	up
CP009072.1_cds_AIL18206.1_351	narQ	HAMP domain protein	1.36551	up
CP009072.1_cds_AIL16022.1_4576	-	MFS/sugar transport family protein	1.36688	up
CP009072.1_cds_AIL15591.1_3889	pgaB	poly-beta-1,6-N-acetyl-D-glucosamine N-deacetylase PgaB	1.36901	up
CP009072.1_cds_AIL17483.1_4401	yajO	aldo/keto reductase family protein	1.36979	up
CP009072.1_cds_AIL17548.1_2377	-	restriction endonuclease family protein	1.37114	up
CP009072.1_cds_AIL15514.1_4603	-	hypothetical protein	1.37259	up
CP009072.1_cds_AIL18060.1_2260	-	hypothetical protein	1.37393	up
CP009072.1_cds_AIL17685.1_4421	phoB	phosphate regulon transcriptional regulatory protein PhoB	1.37543	up
CP009072.1_cds_AIL14925.1_3657	hokD	hok/gef family protein	1.37749	up
CP009072.1_cds_AIL14537.1_2742	irp1	methyltransferase domain protein	1.37833	up
CP009072.1_cds_AIL15569.1_1833	ygbM	xylose isomerase-like TIM barrel family protein	1.37913	up
CP009072.1_cds_AIL16600.1_3967	aspC	aspartate aminotransferase	1.37938	up
CP009072.1_cds_AIL17428.1_3282	-	hypothetical protein	1.38093	up
CP009072.1_cds_AIL14678.1_3890	pgaC	poly-beta-1,6 N-acetyl-D-glucosamine synthase	1.38759	up
CP009072.1_cds_AIL16597.1_3491	-	ABC 3 transport family protein	1.38862	up
CP009072.1_cds_AIL14224.1_2594	yaeH	hypothetical protein	1.38887	up
CP009072.1_cds_AIL18420.1_4545	yafV	carbon-nitrogen hydrolase family protein	1.39257	up
CP009072.1_cds_AIL18383.1_1814	cysI	sulfite reductase (NADPH) hemoprotein, beta-component	1.39463	up
CP009072.1_cds_AIL17772.1_943	hdeA	chaperone-like protein hdeA	1.39671	up
CP009072.1_cds_AIL17842.1_867	ulaD	3-keto-L-gulonate-6-phosphate decarboxylase sgbH	1.40232	up
CP009072.1_cds_AIL14392.1_1711	araE	MFS transporter, sugar porter family protein	1.40355	up
CP009072.1_cds_AIL17624.1_1692	ssnA	protein SsnA	1.40377	up
CP009072.1_cds_AIL14372.1_3754	mdtG	sugar (and other) transporter family protein	1.40396	up
CP009072.1_cds_AIL16115.1_4175	ybfA	hypothetical protein	1.40564	up
CP009072.1_cds_AIL14888.1_4321	allR	acetate operon repressor	1.40716	up
CP009072.1_cds_AIL18028.1_2106	adiC	arginine/agmatine antiporter	1.41072	up
CP009072.1_cds_AIL15561.1_3114	uidB	glucuronide carrier protein	1.41125	up
CP009072.1_cds_AIL17414.1_1803	yqcE	inner membrane protein yqcE	1.41149	up
CP009072.1_cds_AIL15989.1_3144	ynfD	hypothetical protein	1.41231	up
CP009072.1_cds_AIL17547.1_4658	wcaC	colanic acid biosynthesis glycosyltransferase WcaC	1.4163	up
CP009072.1_cds_AIL17238.1_3567	quuD	phage antitermination Q family protein	1.41658	up
CP009072.1_cds_AIL16720.1_3407	-	hypothetical protein	1.41963	up
CP009072.1_cds_AIL16227.1_1691	ygfM	FAD binding domain in molybdopterin dehydrogenase family protein	1.42549	up
CP009072.1_cds_AIL15070.1_1317	-	PTS system sorbose-specific iic component family protein	1.42574	up
CP009072.1_cds_AIL16972.1_2224	fbp	fructose-1,6-bisphosphatase class 1	1.42591	up
CP009072.1_cds_AIL15068.1_2130	aspA	aspartate ammonia-lyase	1.42687	up
CP009072.1_cds_AIL16765.1_270	evgA	positive transcription regulator evgA	1.42732	up
CP009072.1_cds_AIL15266.1_4660	wcaA	colanic acid biosynthesis glycosyltransferase WcaA	1.4298	up
CP009072.1_cds_AIL16068.1_2739	ybtE	AMP-binding enzyme family protein	1.43095	up
CP009072.1_cds_AIL15040.1_4482	yahD	ankyrin repeat family protein	1.43155	up
CP009072.1_cds_AIL17511.1_1672	yqfA	hypothetical protein	1.43325	up
CP009072.1_cds_AIL15264.1_454	pat	acetyltransferase family protein	1.43376	up
CP009072.1_cds_AIL17831.1_1373	mug	G/U mismatch-specific DNA glycosylase	1.43451	up
CP009072.1_cds_AIL16404.1_1837	ygbI	deoR-like helix-turn-helix domain protein	1.43525	up
CP009072.1_cds_AIL18378.1_4294	ybcH	hypothetical protein	1.43534	up
CP009072.1_cds_AIL15065.1_2732	amn	AMP nucleosidase	1.43802	up
CP009072.1_cds_AIL14168.1_3283	tssI	Rhs element Vgr family protein	1.43869	up
CP009072.1_cds_AIL18399.1_3918	torS	TMAO reductase sytem sensor TorS	1.43945	up
CP009072.1_cds_AIL15346.1_2058	nrfC	cytochrome c nitrite reductase, Fe-S protein	1.44325	up
CP009072.1_cds_AIL14662.1_4604	-	hypothetical protein	1.44569	up
CP009072.1_cds_AIL16444.1_2221	ytfR	ABC transporter family protein	1.4482	up
CP009072.1_cds_AIL14407.1_2176	yjfN	hypothetical protein	1.44827	up
CP009072.1_cds_AIL16446.1_4457	yaiO	outer membrane, YaiO family domain protein	1.44839	up
CP009072.1_cds_AIL14305.1_3198	-	phage tail fiber repeat family protein	1.4494	up
CP009072.1_cds_AIL17894.1_2386	lgoD	zinc-binding dehydrogenase family protein	1.45099	up
CP009072.1_cds_AIL17195.1_4648	wcaJ	undecaprenyl-phosphate glucose phosphotransferase	1.45514	up
CP009072.1_cds_AIL18605.1_1584	papX	winged helix DNA-binding domain protein	1.45516	up
CP009072.1_cds_AIL17087.1_2503	leuO	putative HTH-type transcriptional regulator leuO	1.45545	up
CP009072.1_cds_AIL16402.1_3938	yccT	hypothetical protein	1.4567	up
CP009072.1_cds_AIL17328.1_1701	ygeW	knotted carbamoyltransferase YgeW	1.45963	up
CP009072.1_cds_AIL14119.1_3024	ydiV	EAL domain protein	1.46086	up
CP009072.1_cds_AIL15021.1_3891	pgaD	poly-beta-1,6-N-acetyl-D-glucosamine biosynthesis protein PgaD	1.46446	up
CP009072.1_cds_AIL15380.1_2040	yjbQ	hypothetical protein	1.46685	up
CP009072.1_cds_AIL16239.1_1574	-	major pilu subunit operon regulatory protein papB	1.46785	up
CP009072.1_cds_AIL16653.1_1862	hypF	carbamoyltransferase HypF	1.46852	up
CP009072.1_cds_AIL16118.1_3467	ychN	protein ychN	1.46927	up
CP009072.1_cds_AIL18536.1_2921	yoaE	hypothetical protein	1.47129	up
CP009072.1_cds_AIL16916.1_1860	-	hypothetical protein	1.47351	up
CP009072.1_cds_AIL18048.1_482	fsa	fructose-6-phosphate aldolase	1.47515	up
CP009072.1_cds_AIL14453.1_3451	-	fatty acid desaturase family protein	1.47884	up
CP009072.1_cds_AIL16574.1_1704	xdhB	FAD binding domain in molybdopterin dehydrogenase family protein	1.48121	up
CP009072.1_cds_AIL14905.1_1909	kbp	hypothetical protein	1.48568	up
CP009072.1_cds_AIL14291.1_3270	narW	nitrate reductase molybdenum cofactor assembly chaperone	1.48609	up
CP009072.1_cds_AIL15971.1_992	yhhN	yhhN-like family protein	1.48951	up
CP009072.1_cds_AIL15348.1_3308	ydcK	bacterial transferase hexapeptide family protein	1.49463	up
CP009072.1_cds_AIL14281.1_348	ypfG	hypothetical protein	1.49529	up
CP009072.1_cds_AIL17942.1_315	cysA	sulfate ABC transporter, ATP-binding family protein	1.49644	up
CP009072.1_cds_AIL17205.1_4335	cueR	Cu(I)-responsive transcriptional regulator	1.49666	up
CP009072.1_cds_AIL17305.1_3601	-	hypothetical protein	1.49667	up
CP009072.1_cds_AIL15795.1_2361	-	nucleoside recognition family protein	1.49951	up
CP009072.1_cds_AIL18323.1_4314	glxK	glycerate kinase 1	1.50317	up
CP009072.1_cds_AIL16117.1_1700	dpaL	diaminopropionate ammonia-lyase	1.50446	up
CP009072.1_cds_AIL16477.1_4068	ybiW	glycyl radical enzyme, PFL2/glycerol dehydratase family protein	1.50488	up
CP009072.1_cds_AIL15175.1_2940	yeaO	hypothetical protein	1.50614	up
CP009072.1_cds_AIL15933.1_853	-	hypothetical protein	1.5068	up
CP009072.1_cds_AIL15139.1_2041	yjbR	hypothetical protein	1.50788	up
CP009072.1_cds_AIL18621.1_2920	-	hypothetical protein	1.5084	up
CP009072.1_cds_AIL17308.1_1900	-	alkylhydroperoxidase AhpD family core domain protein	1.50959	up
CP009072.1_cds_AIL15498.1_691	asnA	aspartate--ammonia ligase	1.51162	up
CP009072.1_cds_AIL15512.1_4598	-	hypothetical protein	1.51304	up
CP009072.1_cds_AIL17190.1_1228	mdh	malate dehydrogenase, NAD-dependent	1.51464	up
CP009072.1_cds_AIL14335.1_3164	-	hypothetical protein	1.51778	up
CP009072.1_cds_AIL16814.1_1322	prlF	antitoxin PrlF	1.52183	up
CP009072.1_cds_AIL14045.1_3755	msyB	msyB family protein	1.52315	up
CP009072.1_cds_AIL15160.1_2222	ytfT	branched-chain amino acid transport system / permease component family protein	1.52507	up
CP009072.1_cds_AIL18381.1_1669	gcvP	glycine dehydrogenase	1.52528	up
CP009072.1_cds_AIL18346.1_1606	yqgA	hypothetical protein	1.52565	up
CP009072.1_cds_AIL16950.1_3696	bhsA	multiple stress resistance protein BhsA	1.5263	up
CP009072.1_cds_AIL16363.1_4614	sbmC	DNA gyrase inhibitory protein	1.5286	up
CP009072.1_cds_AIL15787.1_340	pta	phosphate acetyltransferase	1.53348	up
CP009072.1_cds_AIL18087.1_1581	-	fimbrial protein papE	1.5354	up
CP009072.1_cds_AIL16672.1_1762	tssC	hypothetical protein	1.53592	up
CP009072.1_cds_AIL17322.1_1212	yhdH	putative quinone oxidoreductase YhdH	1.54081	up
CP009072.1_cds_AIL17995.1_2490	araB	ribulokinase	1.5417	up
CP009072.1_cds_AIL18634.1_810	dinD	hypothetical protein	1.5429	up
CP009072.1_cds_AIL15092.1_3808	-	winged helix-turn helix family protein	1.5434	up
CP009072.1_cds_AIL14645.1_3901	rutB	pyrimidine utilization protein B	1.55327	up
CP009072.1_cds_AIL16559.1_1703	xdhC	[2Fe-2S] binding domain protein	1.55766	up
CP009072.1_cds_AIL17123.1_4067	ybiY	glycyl-radical enzyme activating family protein	1.56033	up
CP009072.1_cds_AIL15515.1_1840	ygbA	nitrous oxide-stimulated promoter family protein	1.56071	up
CP009072.1_cds_AIL15012.1_2774	-	phage integrase family protein	1.56181	up
CP009072.1_cds_AIL16445.1_2209	cpdB	["2',3'-cyclic-nucleotide 2'-phosphodiesterase"]	1.56182	up
CP009072.1_cds_AIL17480.1_1582	papF	minor pilin subunit PapF	1.56656	up
CP009072.1_cds_AIL15833.1_4575	-	pectate disaccharide-lyase	1.56808	up
CP009072.1_cds_AIL14245.1_259	yfdC	inner membrane protein yfdC	1.57222	up
CP009072.1_cds_AIL17550.1_689	ravA	ATPase ravA	1.57295	up
CP009072.1_cds_AIL18593.1_3788	-	dynamin family protein	1.58283	up
CP009072.1_cds_AIL16427.1_1298	yhbS	acetyltransferase domain protein	1.58318	up
CP009072.1_cds_AIL18199.1_1297	ubiT	hypothetical protein	1.58649	up
CP009072.1_cds_AIL16734.1_4503	-	aldo/keto reductase family protein	1.58776	up
CP009072.1_cds_AIL16350.1_316	cysW	sulfate ABC transporter, permease protein CysW	1.58813	up
CP009072.1_cds_AIL17214.1_866	sgbU	xylose isomerase-like TIM barrel family protein	1.59101	up
CP009072.1_cds_AIL15606.1_3910	agp	glucose-1-phosphatase	1.59587	up
CP009072.1_cds_AIL14193.1_3853	-	hypothetical protein	1.59917	up
CP009072.1_cds_AIL14836.1_2038	-	his Kinase A domain protein	1.59996	up
CP009072.1_cds_AIL15458.1_2979	ynjB	protein ynjB	1.60013	up
CP009072.1_cds_AIL17330.1_1744	tssJ	type VI secretion lipofamily protein	1.6002	up
CP009072.1_cds_AIL15089.1_4066	fsa	fructose-6-phosphate aldolase	1.60213	up
CP009072.1_cds_AIL14409.1_4494	hyxA	hypothetical protein	1.60867	up
CP009072.1_cds_AIL17376.1_3817	focA	S-fimbrial protein subunit SfaA	1.60945	up
CP009072.1_cds_AIL15016.1_1829	rpoS	RNA polymerase sigma factor RpoS	1.61028	up
CP009072.1_cds_AIL16138.1_167	nudI	nucleoside triphosphatase nudI	1.613	up
CP009072.1_cds_AIL14400.1_2039	aphA	class B acid phosphatase	1.61359	up
CP009072.1_cds_AIL16937.1_3201	ydfK	putative qin prophage, predicted DNA-binding transcriptional regulator	1.62235	up
CP009072.1_cds_AIL17175.1_3003	tcyP	dicarboxylate symporter family protein	1.62348	up
CP009072.1_cds_AIL14412.1_3512	pliG	hypothetical protein	1.62708	up
CP009072.1_cds_AIL14019.1_3776	-	hypothetical protein	1.62764	up
CP009072.1_cds_AIL14474.1_784	-	restriction endonuclease family protein	1.62913	up
CP009072.1_cds_AIL15112.1_2489	araA	L-arabinose isomerase	1.62919	up
CP009072.1_cds_AIL18322.1_2728	yeeO	MATE efflux family protein	1.62989	up
CP009072.1_cds_AIL17096.1_2772	pilV	hypothetical protein	1.63154	up
CP009072.1_cds_AIL18002.1_3956	zapC	hypothetical protein	1.63165	up
CP009072.1_cds_AIL17594.1_3264	fdnI	formate dehydrogenase, gamma subunit	1.6327	up
CP009072.1_cds_AIL14784.1_2059	nrfD	cytochrome c nitrite reductase, NrfD subunit	1.64106	up
CP009072.1_cds_AIL16137.1_4053	gstB	hypothetical protein	1.64285	up
CP009072.1_cds_AIL18452.1_291	ypeC	hypothetical protein	1.64824	up
CP009072.1_cds_AIL15309.1_3844	-	integrase core domain protein	1.64866	up
CP009072.1_cds_AIL17590.1_3846	-	hypothetical protein	1.64936	up
CP009072.1_cds_AIL14171.1_2037	-	AAA domain family protein	1.65555	up
CP009072.1_cds_AIL17822.1_3893	phoH	protein phoH	1.65838	up
CP009072.1_cds_AIL17539.1_3204	ydfZ	putative selenoprotein ydfZ	1.66045	up
CP009072.1_cds_AIL16389.1_2316	-	sugar transport family protein	1.66108	up
CP009072.1_cds_AIL16699.1_3266	yddG	inner membrane protein yddG	1.66234	up
CP009072.1_cds_AIL14971.1_3603	-	hypothetical protein	1.66346	up
CP009072.1_cds_AIL15448.1_3163	-	hypothetical protein	1.66491	up
CP009072.1_cds_AIL15878.1_2894	yobB	carbon-nitrogen hydrolase family protein	1.66601	up
CP009072.1_cds_AIL16222.1_2892	yebE	inner membrane protein yebE	1.66625	up
CP009072.1_cds_AIL17869.1_4102	ybhN	inner membrane protein ybhN	1.67353	up
CP009072.1_cds_AIL15924.1_298	xapR	HTH-type transcriptional regulator xapR	1.67377	up
CP009072.1_cds_AIL17924.1_3638	-	peptidase S49 family protein	1.6789	up
CP009072.1_cds_AIL16184.1_3560	-	hypothetical protein	1.68129	up
CP009072.1_cds_AIL17013.1_4339	ybaQ	addiction module antidote protein, HigA family	1.68295	up
CP009072.1_cds_AIL14161.1_138	atoC	AAA domain family protein	1.68534	up
CP009072.1_cds_AIL14283.1_3405	acnA	aconitate hydratase 1	1.68641	up
CP009072.1_cds_AIL15216.1_4262	cstA	carbon starvation protein A	1.68775	up
CP009072.1_cds_AIL15705.1_680	yieP	bacterial regulatory s, gntR family protein	1.69064	up
CP009072.1_cds_AIL14212.1_2057	nrfB	cytochrome c nitrite reductase, pentaheme subunit	1.69166	up
CP009072.1_cds_AIL17434.1_4334	-	hypothetical protein	1.69296	up
CP009072.1_cds_AIL16338.1_300	xapA	xanthosine phosphorylase	1.69621	up
CP009072.1_cds_AIL16200.1_3355	-	3-beta hydroxysteroid dehydrogenase/isomerase family protein	1.69627	up
CP009072.1_cds_AIL15589.1_3576	-	regulatory protein CII	1.69751	up
CP009072.1_cds_AIL16665.1_3903	rutD	pyrimidine utilization protein D	1.69844	up
CP009072.1_cds_AIL15038.1_2718	clbJ	amino acid adenylation domain protein	1.70112	up
CP009072.1_cds_AIL14860.1_1583	papG-II	P pilus class II adhesin	1.70429	up
CP009072.1_cds_AIL15974.1_337	eutE	aldehyde dehydrogenase family protein	1.7044	up
CP009072.1_cds_AIL16595.1_3904	rutE	putative malonic semialdehyde reductase RutE	1.70497	up
CP009072.1_cds_AIL15791.1_2833	yecA	yecA family protein	1.7071	up
CP009072.1_cds_AIL16331.1_3797	-	transposase DNA-binding family protein	1.70748	up
CP009072.1_cds_AIL18435.1_2467	caiT	L-carnitine/gamma-butyrobetaine antiporter	1.70877	up
CP009072.1_cds_AIL17862.1_3268	narZ	nitrate reductase, alpha subunit	1.70917	up
CP009072.1_cds_AIL17856.1_2124	cadB	transporter, basic amino acid/polyamine antiporter family protein	1.70967	up
CP009072.1_cds_AIL16994.1_2542	-	colicin-E7 immunity protein	1.71491	up
CP009072.1_cds_AIL17108.1_2865	torZ	molybdopterin guanine dinucleotide-containing S/N-oxide reductases family protein	1.71777	up
CP009072.1_cds_AIL16725.1_955	slp	outer membrane protein slp	1.72096	up
CP009072.1_cds_AIL15634.1_3773	ghrA	glyoxylate/hydroxypyruvate reductase A	1.74001	up
CP009072.1_cds_AIL16076.1_2684	-	hypothetical protein	1.74449	up
CP009072.1_cds_AIL16261.1_1813	cysJ	sulfite reductase [NADPH] flavoprotein, alpha-component	1.74613	up
CP009072.1_cds_AIL15222.1_1693	ygfK	putative selenate reductase, YgfK subunit	1.75488	up
CP009072.1_cds_AIL15985.1_1523	-	zinc-finger binding domain of transposase IS66 family protein	1.75545	up
CP009072.1_cds_AIL16009.1_2773	-	hypothetical protein	1.75757	up
CP009072.1_cds_AIL17104.1_3559	-	terminase small subunit	1.76088	up
CP009072.1_cds_AIL14154.1_3490	-	periplasmic binding family protein	1.76871	up
CP009072.1_cds_AIL14562.1_1684	uacT	putative purine permease ygfU	1.76925	up
CP009072.1_cds_AIL18276.1_56	yeiG	S-formylglutathione hydrolase	1.77071	up
CP009072.1_cds_AIL17919.1_67	psuK	pseudouridine kinase	1.77105	up
CP009072.1_cds_AIL17754.1_3271	narI	respiratory nitrate reductase, gamma subunit	1.77397	up
CP009072.1_cds_AIL16219.1_1067	pckA	phosphoenolpyruvate carboxykinase	1.77543	up
CP009072.1_cds_AIL16470.1_339	eutM	ethanolamine utilization protein EutM	1.77603	up
CP009072.1_cds_AIL16927.1_3993	pflA	pyruvate formate-lyase 1-activating enzyme	1.79754	up
CP009072.1_cds_AIL14447.1_4261	ybdD	hypothetical protein	1.80042	up
CP009072.1_cds_AIL18011.1_1937	raiA	ribosome-associated inhibitor A	1.80419	up
CP009072.1_cds_AIL18235.1_206	yfbS	citrate transporter family protein	1.81148	up
CP009072.1_cds_AIL18017.1_1819	cysN	sulfate adenylyltransferase subunit 1	1.81224	up
CP009072.1_cds_AIL17622.1_3602	-	ASCH domain protein	1.82084	up
CP009072.1_cds_AIL18375.1_3129	tqsA	hypothetical protein	1.8235	up
CP009072.1_cds_AIL15042.1_3911	cbpA	curved DNA-binding protein	1.82414	up
CP009072.1_cds_AIL16170.1_865	araD	L-ribulose-5-phosphate 4-epimerase	1.82591	up
CP009072.1_cds_AIL16478.1_3482	ychH	hypothetical protein	1.83452	up
CP009072.1_cds_AIL16946.1_2314	mtnA	S-methyl-5-thioribose-1-phosphate isomerase	1.84039	up
CP009072.1_cds_AIL16726.1_2315	-	L-fuculose phosphate aldolase	1.84066	up
CP009072.1_cds_AIL16778.1_869	yiaO	2,3-diketo-L-gulonate-binding periplasmic protein yiaO	1.85096	up
CP009072.1_cds_AIL16757.1_397	sseA	3-mercaptopyruvate sulfurtransferase	1.85151	up
CP009072.1_cds_AIL16872.1_22	yehL	AAA domain family protein	1.85174	up
CP009072.1_cds_AIL17655.1_4198	-	BNR repeat-like domain protein	1.86022	up
CP009072.1_cds_AIL17683.1_3721	yceF	septum formation protein Maf	1.86473	up
CP009072.1_cds_AIL15206.1_778	-	hypothetical protein	1.86827	up
CP009072.1_cds_AIL17358.1_3995	ycaC	hypothetical protein	1.86828	up
CP009072.1_cds_AIL14124.1_2751	-	hypothetical protein	1.86886	up
CP009072.1_cds_AIL15418.1_1245	yhcC	radical SAM superfamily protein	1.87089	up
CP009072.1_cds_AIL16043.1_3585	-	antirestriction Ral family protein	1.87094	up
CP009072.1_cds_AIL17825.1_2491	araC	arabinose operon regulatory protein	1.87138	up
CP009072.1_cds_AIL14748.1_3248	ydeM	anaerobic sulfatase maturase	1.87234	up
CP009072.1_cds_AIL16539.1_3845	-	hypothetical protein	1.87877	up
CP009072.1_cds_AIL17921.1_3069	cfa	cyclopropane-fatty-acyl-phospholipid synthase	1.87901	up
CP009072.1_cds_AIL14130.1_2018	qorA	quinone oxidoreductase 1	1.8815	up
CP009072.1_cds_AIL14972.1_64	yeiL	regulatory protein nsr	1.88538	up
CP009072.1_cds_AIL16456.1_2056	nrfA	cytochrome c-552	1.88701	up
CP009072.1_cds_AIL16414.1_3371	ycjP	binding--dependent transport system inner membrane component family protein	1.89148	up
CP009072.1_cds_AIL15446.1_308	cysK	cysteine synthase A	1.89183	up
CP009072.1_cds_AIL16636.1_3115	uidC	membrane-associated protein uidC	1.8953	up
CP009072.1_cds_AIL16382.1_3558	-	phage terminase large subunit family protein	1.89586	up
CP009072.1_cds_AIL17076.1_3842	-	colicin-E1	1.89813	up
CP009072.1_cds_AIL18444.1_3406	-	hypothetical protein	1.90324	up
CP009072.1_cds_AIL17503.1_2927	yoaC	hypothetical protein	1.90391	up
CP009072.1_cds_AIL15258.1_1816	-	protein HokA	1.90507	up
CP009072.1_cds_AIL14105.1_721	-	NADPH-dependent FMN reductase family protein	1.90967	up
CP009072.1_cds_AIL16719.1_2592	degP	protease do	1.90979	up
CP009072.1_cds_AIL15332.1_2461	caiF	hypothetical protein	1.91069	up
CP009072.1_cds_AIL16553.1_3575	-	hypothetical protein	1.91548	up
CP009072.1_cds_AIL16059.1_2845	uspC	universal stress family protein	1.9156	up
CP009072.1_cds_AIL14148.1_3600	-	hypothetical protein	1.91583	up
CP009072.1_cds_AIL15998.1_2983	ydjX	hypothetical protein	1.91852	up
CP009072.1_cds_AIL14573.1_3197	-	ompA-like transmembrane domain protein	1.91994	up
CP009072.1_cds_AIL17923.1_2716	clbH	amino acid adenylation domain protein	1.9214	up
CP009072.1_cds_AIL15912.1_342	eutQ	ethanolamine utilization protein eutQ	1.93281	up
CP009072.1_cds_AIL14439.1_2842	araH	branched-chain amino acid transport system / permease component family protein	1.93887	up
CP009072.1_cds_AIL16693.1_1667	gcvT	glycine cleavage system T protein	1.94131	up
CP009072.1_cds_AIL17688.1_3912	cbpM	chaperone modulatory protein CbpM	1.94504	up
CP009072.1_cds_AIL18622.1_3879	-	C-S lyase family protein	1.94615	up
CP009072.1_cds_AIL15063.1_1428	ygiW	protein ygiW	1.94781	up
CP009072.1_cds_AIL17651.1_2243	-	hypothetical protein	1.94958	up
CP009072.1_cds_AIL14327.1_3082	ydhL	hypothetical protein	1.95362	up
CP009072.1_cds_AIL17934.1_3008	ghoS	hypothetical protein	1.95385	up
CP009072.1_cds_AIL16618.1_2543	pdhR	pyruvate dehydrogenase complex repressor	1.95821	up
CP009072.1_cds_AIL16276.1_1644	-	ABC transporter family protein	1.96187	up
CP009072.1_cds_AIL16641.1_3699	ndh	NADH dehydrogenase	1.96959	up
CP009072.1_cds_AIL17227.1_3265	fdnH	formate dehydrogenase, beta subunit	1.97086	up
CP009072.1_cds_AIL16468.1_3658	#N/A	putative membrane protein	1.97307	up
CP009072.1_cds_AIL16642.1_3698	ycfJ	glycine zipper 2TM domain protein	1.97756	up
CP009072.1_cds_AIL15442.1_4504	-	helix-turn-helix domain protein	1.97989	up
CP009072.1_cds_AIL17474.1_2980	ynjA	carboxymuconolactone decarboxylase family protein	1.98654	up
CP009072.1_cds_AIL14303.1_2864	torY	cytochrome c-type protein TorY	1.99757	up
CP009072.1_cds_AIL17782.1_13	yehB	hypothetical protein	2.00217	up
CP009072.1_cds_AIL16870.1_2835	yecH	hypothetical protein	2.01851	up
CP009072.1_cds_AIL16630.1_4019	hcr	NADH oxidoreductase hcr	2.02949	up
CP009072.1_cds_AIL17136.1_65	psuT	putative pseudouridine transporter	2.0311	up
CP009072.1_cds_AIL15505.1_3354	ycjY	hypothetical protein	2.03649	up
CP009072.1_cds_AIL17692.1_2725	clbQ	thioesterase domain protein	2.04225	up
CP009072.1_cds_AIL18341.1_3267	narU	nitrite extrusion protein 2	2.04313	up
CP009072.1_cds_AIL15602.1_511	yiiS	hypothetical protein	2.04458	up
CP009072.1_cds_AIL17260.1_37	dld	D-lactate dehydrogenase	2.0464	up
CP009072.1_cds_AIL18319.1_2686	-	hypothetical protein	2.05122	up
CP009072.1_cds_AIL14225.1_3931	hyaA	hydrogenase-1 small chain	2.05213	up
CP009072.1_cds_AIL16948.1_4507	-	aldo/keto reductase family protein	2.05226	up
CP009072.1_cds_AIL17160.1_712	bglG	cryptic beta-glucoside bgl operon antiterminator	2.05253	up
CP009072.1_cds_AIL17578.1_4552	-	hypothetical protein	2.05366	up
CP009072.1_cds_AIL16505.1_3137	bioD	dethiobiotin synthase	2.05497	up
CP009072.1_cds_AIL15593.1_3133	asr	acid shock repeat family protein	2.05878	up
CP009072.1_cds_AIL16817.1_4656	wcaE	colanic acid biosynthesis glycosyltransferase WcaE	2.06294	up
CP009072.1_cds_AIL18431.1_3581	-	putative anti-termination protein N	2.07204	up
CP009072.1_cds_AIL14945.1_1868	gutM	glucitol operon activator family protein	2.07571	up
CP009072.1_cds_AIL14426.1_1029	glgX	glycogen debranching enzyme GlgX	2.08172	up
CP009072.1_cds_AIL14307.1_3574	-	replication P family protein	2.08932	up
CP009072.1_cds_AIL15019.1_4313	allE	hypothetical protein	2.0964	up
CP009072.1_cds_AIL16321.1_2120	ghoT	hypothetical protein	2.09948	up
CP009072.1_cds_AIL16096.1_2391	yjjB	hypothetical protein	2.11232	up
CP009072.1_cds_AIL15471.1_3604	-	excisionase-like family protein	2.11245	up
CP009072.1_cds_AIL15384.1_510	uspD	universal stress family protein	2.1127	up
CP009072.1_cds_AIL18393.1_1319	kbaZ	D-tagatose-bisphosphate aldolase, class II, non-catalytic subunit	2.11487	up
CP009072.1_cds_AIL17036.1_4506	-	aldo/keto reductase family protein	2.11583	up
CP009072.1_cds_AIL14531.1_1799	-	TLP18.3, Psb32 and MOLO-1 founding s of phosphatase family protein	2.11914	up
CP009072.1_cds_AIL18445.1_3284	-	PAAR motif family protein	2.12246	up
CP009072.1_cds_AIL17790.1_1594	-	hypothetical protein	2.12413	up
CP009072.1_cds_AIL18546.1_317	cysT	sulfate ABC transporter, permease protein CysT	2.12843	up
CP009072.1_cds_AIL16771.1_4312	allC	allantoate amidohydrolase	2.13698	up
CP009072.1_cds_AIL16531.1_2766	-	hypothetical protein	2.14557	up
CP009072.1_cds_AIL14621.1_1423	-	type VI secretion system effector, Hcp1 family protein	2.14835	up
CP009072.1_cds_AIL18104.1_1463	hybG	hydrogenase assembly chaperone HypC/HupF	2.14855	up
CP009072.1_cds_AIL16401.1_3959	ssuA	putative aliphatic sulfonates-binding protein	2.14924	up
CP009072.1_cds_AIL13957.1_2313	-	S-methyl-5-thioribose kinase	2.16156	up
CP009072.1_cds_AIL15611.1_2781	hchA	chaperone protein hchA	2.16193	up
CP009072.1_cds_AIL15185.1_3917	torT	TMAO reductase system periplasmic protein TorT	2.16621	up
CP009072.1_cds_AIL17656.1_1032	glgP	glycogen/starch/alpha-glucan phosphorylases family protein	2.16926	up
CP009072.1_cds_AIL14858.1_3557	-	head-to-tail joining protein W	2.17464	up
CP009072.1_cds_AIL16929.1_3597	-	ead/Ea22-like family protein	2.17907	up
CP009072.1_cds_AIL15031.1_3565	essD	lysis S family protein	2.18772	up
CP009072.1_cds_AIL16099.1_882	xylG	heme ABC exporter, ATP-binding protein CcmA	2.19584	up
CP009072.1_cds_AIL15946.1_2364	yjiK	esterase-like activity of phytase family protein	2.20521	up
CP009072.1_cds_AIL15900.1_1318	agaV	PTS system, mannose/fructose/sorbose, IIB component family protein	2.20529	up
CP009072.1_cds_AIL16791.1_3438	oppA	periplasmic oligopeptide-binding protein	2.20879	up
CP009072.1_cds_AIL16343.1_2715	clbG	acyl transferase domain protein	2.21314	up
CP009072.1_cds_AIL14341.1_4323	allS	HTH-type transcriptional activator AllS	2.21517	up
CP009072.1_cds_AIL14236.1_4436	phoA	alkaline phosphatase	2.21997	up
CP009072.1_cds_AIL16226.1_1031	glgA	glycogen synthase	2.22402	up
CP009072.1_cds_AIL14760.1_2662	-	hypothetical protein	2.22599	up
CP009072.1_cds_AIL17210.1_3888	pgaA	poly-beta-1,6 N-acetyl-D-glucosamine export porin PgaA	2.23226	up
CP009072.1_cds_AIL15970.1_3878	-	fructose-bisphosphate aldolase class-II family protein	2.23644	up
CP009072.1_cds_AIL16157.1_2121	lysS	lysine--tRNA ligase	2.24153	up
CP009072.1_cds_AIL16060.1_1028	glgB	1,4-alpha-glucan branching enzyme	2.26286	up
CP009072.1_cds_AIL16320.1_3309	rimL	ribosomal-protein-serine acetyltransferase	2.2728	up
CP009072.1_cds_AIL15673.1_3598	-	putative valyl-tRNA synthetase domain protein	2.27461	up
CP009072.1_cds_AIL18412.1_1668	gcvH	glycine cleavage system H protein	2.27495	up
CP009072.1_cds_AIL15253.1_3843	-	exonuclease family protein	2.27591	up
CP009072.1_cds_AIL14455.1_1464	yghU	hypothetical protein	2.28346	up
CP009072.1_cds_AIL18168.1_1462	hypA	hydrogenase nickel insertion protein HypA	2.28755	up
CP009072.1_cds_AIL16467.1_137	atoS	sensory box protein	2.28871	up
CP009072.1_cds_AIL18527.1_2841	araG	arabinose import ATP-binding protein AraG	2.292	up
CP009072.1_cds_AIL18472.1_418	yphF	ABC transporter periplasmic-binding protein yphF	2.29451	up
CP009072.1_cds_AIL15132.1_3884	-	hypothetical protein	2.29751	up
CP009072.1_cds_AIL15413.1_4078	dps	DNA protection during starvation protein	2.30024	up
CP009072.1_cds_AIL18353.1_3073	ynhF	hypothetical protein	2.30292	up
CP009072.1_cds_AIL17526.1_3208	dgcZ	diguanylate cyclase YdeH	2.3088	up
CP009072.1_cds_AIL18336.1_1773	fucU	L-fucose mutarotase	2.31312	up
CP009072.1_cds_AIL18493.1_2710	clbB	amino acid adenylation domain protein	2.32113	up
CP009072.1_cds_AIL15717.1_2717	clbI	hypothetical protein	2.32735	up
CP009072.1_cds_AIL17829.1_2545	aceF	dihydrolipoyllysine-residue acetyltransferase	2.3315	up
CP009072.1_cds_AIL16142.1_3892	phoH	protein phoH	2.34373	up
CP009072.1_cds_AIL16213.1_163	rhmD	L-rhamnonate dehydratase	2.34455	up
CP009072.1_cds_AIL17487.1_3075	sodB	superoxide dismutase Fe	2.35531	up
CP009072.1_cds_AIL15632.1_4150	cydX	cyd operon protein YbgT	2.35872	up
CP009072.1_cds_AIL16176.1_3975	elyC	hypothetical protein	2.3604	up
CP009072.1_cds_AIL18018.1_1401	-	hypothetical protein	2.3609	up
CP009072.1_cds_AIL14162.1_3992	pflB	formate acetyltransferase	2.36243	up
CP009072.1_cds_AIL18053.1_2129	dcuA	anaerobic C4-dicarboxylate transporter dcuA	2.36262	up
CP009072.1_cds_AIL15740.1_1702	ygeV	bacterial regulatory, Fis family protein	2.36747	up
CP009072.1_cds_AIL18377.1_318	cysP	thiosulfate-binding protein	2.3683	up
CP009072.1_cds_AIL15499.1_4511	-	flavin oxidoreductase / NADH oxidase family protein	2.36928	up
CP009072.1_cds_AIL16189.1_2220	ytfQ	ABC transporter periplasmic-binding protein ytfQ	2.37444	up
CP009072.1_cds_AIL16570.1_1461	hybE	hydrogenase-2 operon protein hybE	2.37544	up
CP009072.1_cds_AIL14470.1_3365	-	ABC transporter family protein	2.37637	up
CP009072.1_cds_AIL15453.1_3545	-	phage tail tape measure protein, lambda family	2.38007	up
CP009072.1_cds_AIL16074.1_3605	-	phage integrase family protein	2.38803	up
CP009072.1_cds_AIL17020.1_66	psuG	["pseudouridine-5'-phosphate glycosidase"]	2.39041	up
CP009072.1_cds_AIL16897.1_2711	clbC	hypothetical protein	2.39997	up
CP009072.1_cds_AIL18296.1_1818	cysD	sulfate adenylyltransferase, small subunit	2.41618	up
CP009072.1_cds_AIL15440.1_3256	osmC	peroxiredoxin osmC	2.41726	up
CP009072.1_cds_AIL17394.1_3325	ynbA	inner membrane protein ynbA	2.4188	up
CP009072.1_cds_AIL14294.1_2119	ghoS	hypothetical protein	2.42248	up
CP009072.1_cds_AIL14071.1_1313	agaS	putative tagatose-6-phosphate ketose/aldose isomerase	2.42539	up
CP009072.1_cds_AIL14652.1_3569	rusA	crossover junction endodeoxyribonuclease rusA	2.43487	up
CP009072.1_cds_AIL15305.1_3582	-	superinfection exclusion B family protein	2.43537	up
CP009072.1_cds_AIL16512.1_3326	pdxI	putative oxidoreductase YdbC	2.4483	up
CP009072.1_cds_AIL17301.1_1843	hypE	hydrogenase expression/formation protein HypE	2.44874	up
CP009072.1_cds_AIL15030.1_2759	-	hypothetical protein	2.45223	up
CP009072.1_cds_AIL16533.1_1460	hybD	hydrogenase expression/formation protein	2.46219	up
CP009072.1_cds_AIL14310.1_2946	cdgI	inner membrane protein YeaI	2.47343	up
CP009072.1_cds_AIL18012.1_4495	-	outer membrane autotransporter barrel domain protein	2.47378	up
CP009072.1_cds_AIL17407.1_3544	-	phage minor tail family protein	2.48358	up
CP009072.1_cds_AIL16132.1_4248	citG	triphosphoribosyl-dephospho-CoA synthase CitG	2.48517	up
CP009072.1_cds_AIL15643.1_4079	glnH	bacterial extracellular solute-binding s, 3 family protein	2.49252	up
CP009072.1_cds_AIL15585.1_4018	hcp	hydroxylamine reductase	2.49507	up
CP009072.1_cds_AIL15876.1_1030	glgC	glucose-1-phosphate adenylyltransferase	2.51243	up
CP009072.1_cds_AIL17863.1_4151	cydB	cytochrome d ubiquinol oxidase, subunit II	2.51331	up
CP009072.1_cds_AIL15776.1_3599	-	hypothetical protein	2.53238	up
CP009072.1_cds_AIL15277.1_3542	-	hypothetical protein	2.53417	up
CP009072.1_cds_AIL18476.1_4333	ybbJ	inner membrane protein ybbJ	2.54291	up
CP009072.1_cds_AIL15405.1_2544	aceE	pyruvate dehydrogenase (acetyl-transferring), homodimeric type	2.54591	up
CP009072.1_cds_AIL17672.1_3841	-	putative exc2	2.55513	up
CP009072.1_cds_AIL16081.1_1312	kbaY	class II aldolase, tagatose bisphosphate family	2.56431	up
CP009072.1_cds_AIL17327.1_3546	-	phage tail assembly protein T	2.5645	up
CP009072.1_cds_AIL14978.1_4332	qmcA	protein QmcA	2.56665	up
CP009072.1_cds_AIL16536.1_2726	clbS	hypothetical protein	2.56785	up
CP009072.1_cds_AIL17309.1_4011	cspD	cold shock domain protein CspD	2.57382	up
CP009072.1_cds_AIL14637.1_3111	hdhA	7-alpha-hydroxysteroid dehydrogenase	2.57735	up
CP009072.1_cds_AIL17396.1_4152	cydA	cytochrome d ubiquinol oxidase subunit 1	2.58228	up
CP009072.1_cds_AIL14050.1_188	yfbM	protein yfbM	2.59126	up
CP009072.1_cds_AIL18270.1_3573	-	hypothetical protein	2.59411	up
CP009072.1_cds_AIL15005.1_3462	narK	nitrite extrusion protein 1	2.61479	up
CP009072.1_cds_AIL17118.1_4219	ybeL	hypothetical protein	2.61609	up
CP009072.1_cds_AIL16405.1_2836	ftnA	ferritin-1	2.6271	up
CP009072.1_cds_AIL18159.1_3587	-	regulatory protein CIII	2.62956	up
CP009072.1_cds_AIL18034.1_3538	-	hypothetical protein	2.63434	up
CP009072.1_cds_AIL14589.1_3586	-	hypothetical protein	2.63599	up
CP009072.1_cds_AIL15011.1_3840	-	hypothetical protein	2.64332	up
CP009072.1_cds_AIL15503.1_3541	-	bacteriophage lambda tail assembly I family protein	2.6456	up
CP009072.1_cds_AIL17176.1_1696	yqeB	hypothetical protein	2.65249	up
CP009072.1_cds_AIL18425.1_3570	-	hypothetical protein	2.66678	up
CP009072.1_cds_AIL17719.1_3547	-	phage minor tail protein G	2.67511	up
CP009072.1_cds_AIL14685.1_483	gldA	glycerol dehydrogenase	2.68331	up
CP009072.1_cds_AIL18185.1_3591	-	exonuclease	2.69221	up
CP009072.1_cds_AIL17364.1_1575	-	PRS fimbrial major pilin protein	2.69453	up
CP009072.1_cds_AIL15666.1_3543	-	phage minor tail protein L	2.69609	up
CP009072.1_cds_AIL15808.1_1841	-	putative molybdenum-pterin-binding-protein	2.6966	up
CP009072.1_cds_AIL18101.1_1486	glcA	glycolate permease glcA	2.69674	up
CP009072.1_cds_AIL15908.1_3592	-	hypothetical protein	2.69688	up
CP009072.1_cds_AIL14479.1_1777	fucA	L-fuculose phosphate aldolase	2.70555	up
CP009072.1_cds_AIL18562.1_4497	ykgG	hypothetical protein	2.70713	up
CP009072.1_cds_AIL17631.1_3589	-	host-nuclease inhibitor protein gam	2.70871	up
CP009072.1_cds_AIL17100.1_2707	-	transposase family protein	2.70909	up
CP009072.1_cds_AIL17162.1_3009	pfkB	6-phosphofructokinase isozyme 2	2.7094	up
CP009072.1_cds_AIL17961.1_3590	bet	phage recombination protein Bet	2.71735	up
CP009072.1_cds_AIL18236.1_4311	allD	ureidoglycolate dehydrogenase	2.71778	up
CP009072.1_cds_AIL16395.1_3458	narI	respiratory nitrate reductase, gamma subunit	2.71796	up
CP009072.1_cds_AIL18481.1_2357	iraD	anti-adapter protein iraD	2.7192	up
CP009072.1_cds_AIL18475.1_1790	gudD	glucarate dehydratase	2.72534	up
CP009072.1_cds_AIL14436.1_1984	pepE	peptidase E	2.72867	up
CP009072.1_cds_AIL16804.1_1459	hybC	hydrogenase-2 large chain	2.73096	up
CP009072.1_cds_AIL14394.1_3564	rrrD	putative lysozyme from lambdoid prophage DLP12	2.73331	up
CP009072.1_cds_AIL17202.1_964	uspA	universal stress protein A	2.73785	up
CP009072.1_cds_AIL15726.1_971	yhhJ	inner membrane transport permease yhhJ	2.7443	up
CP009072.1_cds_AIL15770.1_3556	-	phage portal protein, lambda family	2.751	up
CP009072.1_cds_AIL17168.1_3028	ppsR	putative phosphotransferase ydiA	2.75411	up
CP009072.1_cds_AIL18592.1_3030	fadK	short-chain-fatty-acid--CoA ligase	2.7583	up
CP009072.1_cds_AIL15888.1_707	pstS	phosphate ABC transporter, phosphate-binding protein PstS	2.76632	up
CP009072.1_cds_AIL18389.1_1844	hypD	hydrogenase expression/formation protein HypD	2.7706	up
CP009072.1_cds_AIL18407.1_3743	grxB	glutaredoxin, GrxB family	2.79384	up
CP009072.1_cds_AIL13960.1_43	yohJ	lrgA family protein	2.7944	up
CP009072.1_cds_AIL17561.1_3877	-	SIS domain protein	2.79593	up
CP009072.1_cds_AIL16811.1_3572	-	protein ninB	2.81045	up
CP009072.1_cds_AIL14620.1_2110	melA	alpha-galactosidase	2.8124	up
CP009072.1_cds_AIL16091.1_2406	yjjW	radical SAM superfamily protein	2.81823	up
CP009072.1_cds_AIL18467.1_3588	kil	bacteriophage lambda Kil family protein	2.82979	up
CP009072.1_cds_AIL18124.1_44	yohK	inner membrane protein yohK	2.83508	up
CP009072.1_cds_AIL15766.1_2840	araF	periplasmic binding domain protein	2.84004	up
CP009072.1_cds_AIL18026.1_4315	ybbY	putative purine permease ybbY	2.84214	up
CP009072.1_cds_AIL16956.1_3596	-	prokaryotic dksA/traR C4-type zinc finger family protein	2.84315	up
CP009072.1_cds_AIL16612.1_2714	clbF	hypothetical protein	2.85314	up
CP009072.1_cds_AIL16228.1_970	rbbA	heme ABC exporter, ATP-binding protein CcmA	2.86241	up
CP009072.1_cds_AIL17906.1_3375	pspE	thiosulfate sulfurtransferase PspE	2.86749	up
CP009072.1_cds_AIL16020.1_3540	-	fibronectin type III domain protein	2.87698	up
CP009072.1_cds_AIL17130.1_3539	-	hypothetical protein	2.88523	up
CP009072.1_cds_AIL15928.1_256	yfcZ	hypothetical protein	2.89756	up
CP009072.1_cds_AIL18125.1_1789	gudX	hypothetical protein	2.90359	up
CP009072.1_cds_AIL17704.1_2708	clbA	["4'-phosphopantetheinyl transferase superfamily protein"]	2.90924	up
CP009072.1_cds_AIL14433.1_3548	-	major tail protein V	2.93551	up
CP009072.1_cds_AIL16307.1_350	aegA	glutamate synthase, small subunit domain protein	2.95502	up
CP009072.1_cds_AIL16431.1_3349	uspE	universal stress protein E	2.96461	up
CP009072.1_cds_AIL18259.1_3742	mdtH	major Facilitator Superfamily protein	2.97428	up
CP009072.1_cds_AIL14793.1_3460	narH	nitrate reductase, beta subunit	2.98637	up
CP009072.1_cds_AIL16193.1_3549	-	minor tail protein U	2.99867	up
CP009072.1_cds_AIL15270.1_3036	ydiP	helix-turn-helix domain protein	3.00119	up
CP009072.1_cds_AIL17752.1_1453	gpr	aldo/keto reductase family protein	3.00945	up
CP009072.1_cds_AIL16854.1_3550	-	prophage minor tail Z family protein	3.01769	up
CP009072.1_cds_AIL16300.1_3571	-	phage N-6-adenine-methyltransferase	3.05154	up
CP009072.1_cds_AIL15354.1_1904	alaE	hypothetical protein	3.06442	up
CP009072.1_cds_AIL18221.1_3568	ylcG	hypothetical protein	3.08524	up
CP009072.1_cds_AIL18050.1_486	katG	catalase/peroxidase HPI	3.09808	up
CP009072.1_cds_AIL15841.1_2706	-	integrase core domain protein	3.10321	up
CP009072.1_cds_AIL16637.1_969	yhiI	efflux transporter, RND family, MFP subunit	3.10655	up
CP009072.1_cds_AIL13973.1_3551	-	tail attachment protein	3.11573	up
CP009072.1_cds_AIL17891.1_1458	hybB	polysulfide reductase, NrfD family protein	3.12561	up
CP009072.1_cds_AIL16067.1_3459	narJ	nitrate reductase molybdenum cofactor assembly chaperone	3.13368	up
CP009072.1_cds_AIL17223.1_4498	ykgF	iron-sulfur cluster-binding protein	3.13607	up
CP009072.1_cds_AIL17696.1_2107	adiY	HTH-type transcriptional regulator AdiY	3.13966	up
CP009072.1_cds_AIL17138.1_3366	pgmB	beta-phosphoglucomutase	3.14469	up
CP009072.1_cds_AIL14720.1_3258	sra	30S ribosomal subunit S22 family protein	3.14566	up
CP009072.1_cds_AIL15868.1_4322	allA	ureidoglycolate hydrolase	3.17463	up
CP009072.1_cds_AIL17053.1_2713	clbE	phosphopantetheine attachment site family protein	3.18898	up
CP009072.1_cds_AIL17041.1_3553	-	phage major capsid E family protein	3.19091	up
CP009072.1_cds_AIL14196.1_2392	yjjP	inner membrane protein yjjP	3.20319	up
CP009072.1_cds_AIL14383.1_1645	-	ABC transporter family protein	3.20639	up
CP009072.1_cds_AIL15043.1_4510	-	X-Pro dipeptidyl-peptidase family protein	3.20682	up
CP009072.1_cds_AIL16380.1_3224	sad	aldehyde dehydrogenase-like protein yneI	3.21075	up
CP009072.1_cds_AIL15582.1_1295	ubiV	peptidase U32 family protein	3.2353	up
CP009072.1_cds_AIL17092.1_1778	fucO	lactaldehyde reductase	3.25398	up
CP009072.1_cds_AIL16375.1_2144	frdD	fumarate reductase subunit D	3.27203	up
CP009072.1_cds_AIL16318.1_3225	-	aldehyde dehydrogenase family protein	3.28402	up
CP009072.1_cds_AIL14480.1_4437	iraP	anti-adapter protein iraP	3.29782	up
CP009072.1_cds_AIL14209.1_1616	yggM	hypothetical protein	3.32043	up
CP009072.1_cds_AIL14830.1_63	rihB	pyrimidine-specific ribonucleoside hydrolase rihB	3.33702	up
CP009072.1_cds_AIL15121.1_3554	-	head decoration protein	3.34236	up
CP009072.1_cds_AIL16940.1_2712	clbD	UDP-glucose/GDP-mannose dehydrogenase family, NAD binding domain protein	3.34763	up
CP009072.1_cds_AIL15066.1_1847	hypA	hydrogenase nickel insertion protein HypA	3.36675	up
CP009072.1_cds_AIL14441.1_2981	ydjZ	hypothetical protein	3.37681	up
CP009072.1_cds_AIL16224.1_3555	-	peptidase S49 family protein	3.38554	up
CP009072.1_cds_AIL17014.1_3461	narG	nitrate reductase, alpha subunit	3.39066	up
CP009072.1_cds_AIL18635.1_1296	ubiU	hypothetical protein	3.39079	up
CP009072.1_cds_AIL17727.1_3310	ydcH	hypothetical protein	3.40704	up
CP009072.1_cds_AIL15373.1_4589	-	hypothetical protein	3.41383	up
CP009072.1_cds_AIL17952.1_3007	yniA	fructosamine kinase family protein	3.41867	up
CP009072.1_cds_AIL18567.1_4240	dcuC	transporter, anaerobic C4-dicarboxylate uptake C family protein	3.42099	up
CP009072.1_cds_AIL16103.1_2145	frdC	fumarate reductase subunit C	3.43631	up
CP009072.1_cds_AIL18479.1_4243	citC	[citrate (pro-3S)-lyase] ligase	3.44153	up
CP009072.1_cds_AIL13982.1_4089	hcxB	hypothetical protein	3.44224	up
CP009072.1_cds_AIL14135.1_2663	-	hypothetical protein	3.45939	up
CP009072.1_cds_AIL17690.1_2593	cdaR	carbohydrate diacid regulator	3.46661	up
CP009072.1_cds_AIL15662.1_1394	glgS	glycogen synthesis protein glgS	3.47239	up
CP009072.1_cds_AIL15641.1_2839	ftnB	ferritin-like domain protein	3.48116	up
CP009072.1_cds_AIL16481.1_2146	frdB	fumarate reductase iron-sulfur subunit	3.48503	up
CP009072.1_cds_AIL15220.1_1845	hypC	hydrogenase assembly chaperone HypC/HupF	3.48888	up
CP009072.1_cds_AIL16696.1_4696	fbaB	fructose-bisphosphate aldolase class 1	3.54044	up
CP009072.1_cds_AIL15269.1_2147	frdA	fumarate reductase, flavoprotein subunit	3.54918	up
CP009072.1_cds_AIL15806.1_4499	ykgE	cysteine-rich domain protein	3.55046	up
CP009072.1_cds_AIL15732.1_1695	yqeC	putative selenium-dependent hydroxylase accessory protein YqeC	3.56159	up
CP009072.1_cds_AIL15366.1_1846	hypB	hydrogenase accessory protein HypB	3.56545	up
CP009072.1_cds_AIL17293.1_2709	clbR	bacterial regulatory s, luxR family protein	3.59579	up
CP009072.1_cds_AIL16629.1_3095	gstA	glutathione S-transferase	3.63461	up
CP009072.1_cds_AIL14725.1_883	xylF	D-xylose ABC transporter, D-xylose-binding protein	3.65044	up
CP009072.1_cds_AIL14753.1_2750	mtfA	glucose-regulated metallo-peptidase M90 family protein	3.65325	up
CP009072.1_cds_AIL18052.1_2407	yjjI	hypothetical protein	3.66156	up
CP009072.1_cds_AIL16383.1_2677	-	hypothetical protein	3.68019	up
CP009072.1_cds_AIL14277.1_3140	ynfH	DMSO reductase anchor subunit family protein	3.71917	up
CP009072.1_cds_AIL15576.1_4249	citT	citrate carrier	3.75802	up
CP009072.1_cds_AIL14314.1_3615	pepT	peptidase T	3.77552	up
CP009072.1_cds_AIL18591.1_1457	hybA	Tat (twin-arginine translocation) pathway signal sequence domain protein	3.83568	up
CP009072.1_cds_AIL14460.1_1648	-	putative DNA-binding protein	3.83908	up
CP009072.1_cds_AIL16417.1_3949	rmf	ribosome modulation factor	3.84108	up
CP009072.1_cds_AIL15173.1_3678	-	hypothetical protein	3.98705	up
CP009072.1_cds_AIL14172.1_4244	citD	citrate lyase acyl carrier protein	3.98732	up
CP009072.1_cds_AIL16413.1_4245	citE	citrate (pro-3S)-lyase, beta subunit	4.00686	up
CP009072.1_cds_AIL15545.1_1646	-	putative aBC transporter permease protein	4.01446	up
CP009072.1_cds_AIL14468.1_2976	ynjE	thiosulfate sulfurtransferase YnjE	4.03327	up
CP009072.1_cds_AIL17244.1_3909	yccJ	yccJ-like family protein	4.05694	up
CP009072.1_cds_AIL15612.1_1456	hybO	hydrogenase-2 small chain	4.06862	up
CP009072.1_cds_AIL17061.1_1381	ttdR	bacterial regulatory helix-turn-helix, lysR family protein	4.09226	up
CP009072.1_cds_AIL15822.1_3908	wrbA	quinone oxidoreductase, type IV	4.09227	up
CP009072.1_cds_AIL17196.1_1872	srlA	glucitol/sorbitol permease IIC component	4.09703	up
CP009072.1_cds_AIL18502.1_4247	citX	holo-ACP synthase CitX	4.12444	up
CP009072.1_cds_AIL14358.1_49	preA	dihydroorotate dehydrogenase family domain protein	4.17091	up
CP009072.1_cds_AIL15724.1_1870	srlB	PTS system, glucitol/sorbitol-specific IIA component family protein	4.17566	up
CP009072.1_cds_AIL15056.1_1694	mocA	molybdenum cofactor cytidylyltransferase	4.18683	up
CP009072.1_cds_AIL15967.1_48	preT	FAD dependent oxidoreductase family protein	4.18783	up
CP009072.1_cds_AIL17024.1_3062	ydhU	prokaryotic cytochrome b561 family protein	4.20759	up
CP009072.1_cds_AIL16826.1_1871	srlE	glucitol/sorbitol-specific phosphotransferase enzyme IIB component	4.2321	up
CP009072.1_cds_AIL14937.1_3063	ydhT	hypothetical protein	4.26945	up
CP009072.1_cds_AIL15009.1_448	eamB	cysteine/O-acetylserine efflux protein	4.27611	up
CP009072.1_cds_AIL16052.1_1869	srlD	sorbitol-6-phosphate 2-dehydrogenase	4.3617	up
CP009072.1_cds_AIL14459.1_2113	fumB	fumarate hydratase class I, anaerobic	4.36462	up
CP009072.1_cds_AIL14831.1_2767	-	hypothetical protein	4.39296	up
CP009072.1_cds_AIL14885.1_4246	citF	citrate lyase, alpha subunit	4.427	up
CP009072.1_cds_AIL16801.1_2365	ytiA	hypothetical protein	4.46671	up
CP009072.1_cds_AIL18478.1_933	ccp	cytochrome c family protein	4.49774	up
CP009072.1_cds_AIL16161.1_1800	-	lemA family protein	4.50626	up
CP009072.1_cds_AIL18537.1_1327	garK	glycerate kinase 2	4.52652	up
CP009072.1_cds_AIL15546.1_4316	allB	allantoinase	4.59092	up
CP009072.1_cds_AIL14956.1_3976	ycbJ	hypothetical protein	4.66955	up
CP009072.1_cds_AIL17004.1_2366	-	putative CoA-substrate-specific enzyme activase domain protein	4.69465	up
CP009072.1_cds_AIL14152.1_3061	ydhX	4Fe-4S dicluster domain protein	4.717	up
CP009072.1_cds_AIL17827.1_3996	dmsC	DMSO reductase anchor subunit family protein	4.82037	up
CP009072.1_cds_AIL16047.1_3060	ydhW	putative oxidoreductase	4.8963	up
CP009072.1_cds_AIL16399.1_1483	glcF	4Fe-4S dicluster domain protein	4.91771	up
CP009072.1_cds_AIL17746.1_3336	uspF	hypothetical protein	4.92453	up
CP009072.1_cds_AIL17515.1_1647	-	hypothetical protein	4.98577	up
CP009072.1_cds_AIL14974.1_2982	ydjY	hypothetical protein	5.00059	up
CP009072.1_cds_AIL17454.1_3247	ydeN	type I phosphodiesterase / nucleotide pyrophosphatase family protein	5.11997	up
CP009072.1_cds_AIL14197.1_4320	gcl	glyoxylate carboligase	5.12932	up
CP009072.1_cds_AIL15102.1_14	yehC	hypothetical protein	5.25488	up
CP009072.1_cds_AIL18559.1_3997	dmsB	dimethylsulfoxide reductase, chain B	5.27194	up
CP009072.1_cds_AIL17457.1_4317	ybbW	putative allantoin permease	5.27598	up
CP009072.1_cds_AIL17703.1_2367	yjiM	2-hydroxyglutaryl-CoA dehydratase, D-component family protein	5.28422	up
CP009072.1_cds_AIL17525.1_3029	ppsA	phosphoenolpyruvate synthase	5.29384	up
CP009072.1_cds_AIL17498.1_3141	dmsB	dimethylsulfoxide reductase, chain B	5.29648	up
CP009072.1_cds_AIL17717.1_1482	glcE	FAD binding domain protein	5.33239	up
CP009072.1_cds_AIL14069.1_1328	tdcA	bacterial regulatory helix-turn-helix, lysR family protein	5.36496	up
CP009072.1_cds_AIL17243.1_3998	dmsA	anaerobic dimethyl sulfoxide reductase chain A	5.37954	up
CP009072.1_cds_AIL16980.1_2114	dcuB	anaerobic C4-dicarboxylate transporter dcuB	5.4517	up
CP009072.1_cds_AIL17204.1_3142	ynfF	anaerobic dimethyl sulfoxide reductase, A subunit, DmsA/YnfE family protein	5.56251	up
CP009072.1_cds_AIL16856.1_1788	gudP	putative glucarate transporter	5.58631	up
CP009072.1_cds_AIL16688.1_3059	ydhV	hypothetical protein	5.75123	up
CP009072.1_cds_AIL16284.1_1481	glcD	glycolate oxidase, subunit GlcD	5.82667	up
CP009072.1_cds_AIL17794.1_725	tnaB	low affinity tryptophan permease	5.84421	up
CP009072.1_cds_AIL15650.1_4318	glxR	2-hydroxy-3-oxopropionate reductase	5.92959	up
CP009072.1_cds_AIL15680.1_3058	ydhY	hypothetical protein	5.93661	up
CP009072.1_cds_AIL14284.1_3423	yciF	protein yciF	6.02819	up
CP009072.1_cds_AIL16541.1_1485	glcB	malate synthase G	6.06821	up
CP009072.1_cds_AIL17748.1_1334	tdcG	L-serine ammonia-lyase	6.13949	up
CP009072.1_cds_AIL17230.1_726	tnaA	tryptophanase	6.32019	up
CP009072.1_cds_AIL17027.1_3143	ynfE	putative dimethyl sulfoxide reductase chain ynfE	6.40386	up
CP009072.1_cds_AIL14674.1_1484	glcG	hypothetical protein	6.40438	up
CP009072.1_cds_AIL16655.1_1330	tdcC	serine transporter family protein	6.46971	up
CP009072.1_cds_AIL15290.1_1326	garR	2-hydroxy-3-oxopropionate reductase	6.50123	up
CP009072.1_cds_AIL15057.1_449	grcA	autonomous glycyl radical cofactor GrcA	6.51711	up
CP009072.1_cds_AIL16153.1_1331	tdcD	acetate kinase	6.58763	up
CP009072.1_cds_AIL17105.1_4319	hyi	hydroxypyruvate isomerase	6.59669	up
CP009072.1_cds_AIL17460.1_1324	garP	putative galactarate transporter	6.66332	up
CP009072.1_cds_AIL17372.1_1333	tdcF	protein tdcF	6.66935	up
CP009072.1_cds_AIL17970.1_1329	tdcB	threonine ammonia-lyase	6.68755	up
CP009072.1_cds_AIL16257.1_1332	tdcE	formate acetyltransferase	6.70046	up
CP009072.1_cds_AIL15889.1_1323	garD	galactarate dehydratase	6.70259	up
CP009072.1_cds_AIL17962.1_1325	garL	2-dehydro-3-deoxyglucarate aldolase	6.87056	up
CP009072.1_cds_AIL18354.1_15	yehD	fimbrial family protein	6.96301	up
CP009072.1_cds_AIL17723.1_3424	yciE	protein yciE	7.59983	up
CP009072.1_cds_AIL15730.1_3425	ompW	outer membrane protein W	7.7113	up
CP009072.1_cds_AIL17606.1_1615	ansB	L-asparaginase 2	7.92469	up
CP009072.1_cds_AIL18063.1_4182	potE	putrescine-ornithine antiporter	8.15834	up
CP009072.1_cds_AIL14818.1_4181	speF	hypothetical protein	10.2621	up
Note: Differentially expressed antibiotic resistance genes identified in two strains were highlighted in yellow and differentially expressed virulence genes were highlighted in green.

## Sheet: Table S2
Table S2. Differentially expressed genes (DEGs) identified in strain RM8082
Gene ID	Gene Name	Gene Product	Log2FoldChange	Up/Down Regulation
875RM8082x_00007	rbsD	ribose pyranase	-5.30713	down
875RM8082x_00008	rbsA_1	ribose ABC transporter - putative ATP binding subunit	-5.17086	down
875RM8082x_00009	rbsC_1	ribose ABC transporter - membrane subunit	-4.13207	down
875RM8082x_00010	rbsB_1	ribose ABC transporter - putative periplasmic binding protein	-3.49585	down
875RM8082x_00011	rbsK_1	ribokinase	-3.98253	down
875RM8082x_00012	rbsR	RbsR DNA-binding transcriptional repressor	-3.18031	down
875RM8082x_00038	875RM8082x_00038	hypothetical protein	-2.62608	down
875RM8082x_00039	rfe	undecaprenyl-phosphate alpha-N-acetylglucosaminyl transferase	-1.74392	down
875RM8082x_00041	rffE	UDP-N-acetylglucosamine-2-epimerase	-1.5834	down
875RM8082x_00042	rffD_1	UDP-N-acetyl-D-mannosaminuronic acid dehydrogenase	-1.62106	down
875RM8082x_00043	rffG	dTDP-glucose 4,6-dehydratase 2	-1.57793	down
875RM8082x_00044	rffH_1	dTDP-glucose pyrophosphorylase 2	-1.50197	down
875RM8082x_00045	rffC	dTDP-fucosamine acetyltransferase	-1.69532	down
875RM8082x_00047	wzxE	lipid III flippase	-1.56732	down
875RM8082x_00051	yifK	YifK APC transporter	-1.88899	down
875RM8082x_00089	rmuC	putative recombination limiting protein	-1.69041	down
875RM8082x_00100	fadA	3-ketoacyl-CoA thiolase	2.5064	up
875RM8082x_00101	fadB	dodecenoyl-CoA delta-isomerase, enoyl-CoA hydratase, 3-hydroxybutyryl-CoA epimerase, 3-hydroxyacyl-CoA dehydrogenase	2.42095	up
875RM8082x_00129	yihL	YihL putative transcriptional regulator	-1.9476	down
875RM8082x_00130	875RM8082x_00130	hypothetical protein	-1.90799	down
875RM8082x_00131	yihN	YihN MFS transporter	-1.96299	down
875RM8082x_00161	frvX	frv operon protein	2.15125	up
875RM8082x_00162	frvB	PTS permease - unknown specificity	1.92767	up
875RM8082x_00163	frvA	PTS permease - unknown specificity	1.84403	up
875RM8082x_00176	cpxP	regulator of the Cpx response and possible chaperone involved in resistance to extracytoplasmic stress	1.97608	up
875RM8082x_00233	menA	1,4-dihydroxy-2-naphthoate octaprenyltransferase	-2.01394	down
875RM8082x_00234	hslU	ATPase component of the HslVU protease	-2.57813	down
875RM8082x_00235	hslV	peptidase component of the HslVU protease	-2.8061	down
875RM8082x_00237	cytR	CytR-cytidine	-1.66308	down
875RM8082x_00239	rpmE	50S ribosomal subunit protein L31	-2.2476	down
875RM8082x_00268	btuB	vitamin B12 / E colicin / bacteriophage BF23 outer membrane porin BtuB	-2.49024	down
875RM8082x_00276	coaA	pantothenate kinase monomer	-2.04906	down
875RM8082x_00284	rplK	50S ribosomal subunit protein L11	-2.91871	down
875RM8082x_00285	rplA	50S ribosomal subunit protein L1	-2.90972	down
875RM8082x_00286	rplJ	50S ribosomal subunit protein L10	-2.51202	down
875RM8082x_00287	rplL	50S ribosomal protein L7/L12	-2.54985	down
875RM8082x_00288	rpoB	RNA polymerase, beta subunit	-1.86035	down
875RM8082x_00289	rpoC	RNA polymerase, beta' subunit	-1.86796	down
875RM8082x_00316	aceB	malate synthase A	2.8451	up
875RM8082x_00317	aceA	isocitrate lyase monomer	3.1732	up
875RM8082x_00318	aceK	isocitrate dehydrogenase phosphatase / isocitrate dehydrogenase kinase	2.41512	up
875RM8082x_00337	psiE	putative phosphate starvation-inducible protein	2.37343	up
875RM8082x_00339	malG	maltose ABC transporter - membrane subunit	-2.7518	down
875RM8082x_00340	malF	maltose ABC transporter - membrane subunit	-3.2483	down
875RM8082x_00341	malE	maltose ABC transporter - periplasmic binding protein	-2.46905	down
875RM8082x_00343	malK	maltose ABC transporter - ATP binding subunit	-4.19401	down
875RM8082x_00344	lamB	maltose outer membrane porin / phage lambda receptor protein	-3.12433	down
875RM8082x_00345	malM	maltose regulon periplasmic protein	-3.63967	down
875RM8082x_00347	875RM8082x_00347	hypothetical protein	-3.00108	down
875RM8082x_00348	875RM8082x_00348	hypothetical protein	-2.90676	down
875RM8082x_00355	yjbJ	putative stress response protein	2.67773	up
875RM8082x_00364	875RM8082x_00364	hypothetical protein	1.99443	up
875RM8082x_00365	875RM8082x_00365	hypothetical protein	2.34145	up
875RM8082x_00366	yfdS	CPS-53 (KpLE1) prophage; predicted protein	2.7018	up
875RM8082x_00367	yfdR	CPS-53 (KpLE1) prophage; deoxyribonucleoside 5'-monophosphate phosphatase	2.95103	up
875RM8082x_00368	yfdQ	CPS-53 (KpLE1) prophage; predicted protein	2.74383	up
875RM8082x_00369	yfdP	CPS-53 (KpLE1) prophage; predicted protein	2.50403	up
875RM8082x_00371	875RM8082x_00371	hypothetical protein	3.20062	up
875RM8082x_00372	ymfL	e14 prophage; predicted DNA-binding transcriptional regulator	3.12095	up
875RM8082x_00387	875RM8082x_00387	hypothetical protein	1.8459	up
875RM8082x_00388	875RM8082x_00388	hypothetical protein	2.68082	up
875RM8082x_00389	875RM8082x_00389	hypothetical protein	2.13023	up
875RM8082x_00390	875RM8082x_00390	hypothetical protein	2.79682	up
875RM8082x_00391	875RM8082x_00391	hypothetical protein	3.65158	up
875RM8082x_00392	875RM8082x_00392	Heat-labile enterotoxin IIB, A chain	3.55551	up
875RM8082x_00393	essD_1	DLP12 prophage; predicted phage lysis protein	3.3241	up
875RM8082x_00394	875RM8082x_00394	hypothetical protein	3.31258	up
875RM8082x_00395	rrrQ_1	Qin prophage; predicted lysozyme	3.06285	up
875RM8082x_00396	rzpD_1	DLP12 prophage; predicted murein endopeptidase	2.78921	up
875RM8082x_00398	tfaD_1	DLP12 prophage; predicted tail fiber assembly protein	1.69149	up
875RM8082x_00399	875RM8082x_00399	hypothetical protein	2.18139	up
875RM8082x_00400	875RM8082x_00400	hypothetical protein	1.97315	up
875RM8082x_00401	sohB_1	putative inner membrane peptidase	2.02733	up
875RM8082x_00402	875RM8082x_00402	hypothetical protein	2.21506	up
875RM8082x_00411	ynaA_1	Rac prophage; predicted tail protein	1.62853	up
875RM8082x_00412	875RM8082x_00412	hypothetical protein	1.93005	up
875RM8082x_00413	875RM8082x_00413	hypothetical protein	1.8773	up
875RM8082x_00414	875RM8082x_00414	hypothetical protein	1.89042	up
875RM8082x_00415	875RM8082x_00415	hypothetical protein	2.22464	up
875RM8082x_00416	875RM8082x_00416	hypothetical protein	2.51626	up
875RM8082x_00417	lomR_1	Rac prophage; predicted protein, C-ter fragment	2.50282	up
875RM8082x_00420	dinI_1	DNA damage-inducible protein I	1.76721	up
875RM8082x_00423	pspG	phage shock protein G	2.38358	up
875RM8082x_00435	yjcB	putative inner membrane protein	2.86472	up
875RM8082x_00437	soxS_1	SoxS DNA-binding transcriptional dual regulator	2.00379	up
875RM8082x_00443	actP	acetate / glycolate transporter	2.81269	up
875RM8082x_00444	875RM8082x_00444	hypothetical protein	2.94135	up
875RM8082x_00445	acs	acetyl-CoA synthetase (AMP-forming)	3.24491	up
875RM8082x_00446	nrfA	formate dependent nitrite reductase - NrfA subunit	-3.23156	down
875RM8082x_00447	nrfB	formate-dependent nitrite reductase - penta-hemecytochrome c	-3.12837	down
875RM8082x_00453	gltP	glutamate / aspartate : H+ symporter GltP	-1.65445	down
875RM8082x_00476	phnD	phosphonate ABC transporter - periplasmic binding protein	2.00608	up
875RM8082x_00478	875RM8082x_00478	hypothetical protein	2.7082	up
875RM8082x_00483	proP	osmolyte:H+ symporter ProP	1.85067	up
875RM8082x_00485	envZ_2	EnvZ sensory histidine kinase	-1.83261	down
875RM8082x_00486	yedW_2	putative DNA-binding response regulator in two-component system with YedV	-1.85977	down
875RM8082x_00487	eptA	putative metal-dependent hydrolase	-3.02995	down
875RM8082x_00492	melA	alpha-galactosidase monomer	2.23076	up
875RM8082x_00501	875RM8082x_00501	hypothetical protein	3.00715	up
875RM8082x_00505	insJ	IS150 protein InsA	1.98045	up
875RM8082x_00521	cadA_1	lysine decarboxylase 1	2.43987	up
875RM8082x_00522	cadB	cadaverine:H+ symporter / lysine:cadaverine antiporter	2.69248	up
875RM8082x_00530	fxsA	inner membrane protein; overproduction inhibits F exclusion of bacteriophage T7	-3.19195	down
875RM8082x_00532	groS	GroES, chaperone binds to Hsp60 in pres. Mg-ATP,suppressing its ATPase activity	-2.10548	down
875RM8082x_00533	groL	GroEL, chaperone Hsp60, peptide-dependent ATPase, heat shock protein	-1.82164	down
875RM8082x_00539	ecnB	entericidin B	2.39789	up
875RM8082x_00540	sugE	SugE SMR transporter	1.57136	up
875RM8082x_00541	blc	Blc outer membrane lipoprotein (lipocalin)	2.51369	up
875RM8082x_00551	rsgA	ribosome small subunit-dependent GTPase A	-1.57947	down
875RM8082x_00567	purA	adenylosuccinate synthetase	-2.39262	down
875RM8082x_00568	nsrR	NsrR-nitric oxide	-1.78772	down
875RM8082x_00577	aidB	isovaleryl-CoA dehydrogenase and DNA-binding transcriptional repressor	2.30262	up
875RM8082x_00591	rpsF	30S ribosomal subunit protein S6	-3.16531	down
875RM8082x_00592	priB	primosome	-3.23022	down
875RM8082x_00593	rpsR	30S ribosomal subunit protein S18	-3.18699	down
875RM8082x_00594	rplI	50S ribosomal subunit protein L9	-3.02542	down
875RM8082x_00673	ytfQ	galactofuranose / galactopyranose ABC transporter - periplasmic binding protein	3.20061	up
875RM8082x_00674	ytfR_1	galactofuranose / galactopyranose ABC transporter - putative ATP binding subunit	2.53521	up
875RM8082x_00675	ytfT	galactofuranose / galactopyranose ABC transporter - putative membrane subunit	2.28004	up
875RM8082x_00676	yjfF	galactofuranose / galactospyranose ABC transporter - putative membrane subunit	2.2919	up
875RM8082x_00708	yjgB	putative alcohol dehydrogenase, Zn-dependent andNAD(P)-binding	2.38113	up
875RM8082x_00718	875RM8082x_00718	hypothetical protein	1.67826	up
875RM8082x_00721	875RM8082x_00721	hypothetical protein	1.90541	up
875RM8082x_00737	nanS	putative 9-O-acetyl-N-acetylneuraminate esterase	2.14398	up
875RM8082x_00738	nanM	N-acetylneuraminate mutarotase	2.53563	up
875RM8082x_00739	nanC	N-acetylneuraminic acid outer membrane channel	2.15161	up
875RM8082x_00741	fimB	regulator for fimA	-2.57631	down
875RM8082x_00743	fimA_1	major type 1 subunit fimbrin (pilin)	-3.07705	down
875RM8082x_00744	fimI_1	fimbrial protein	-2.07669	down
875RM8082x_00774	yjiA	P-loop guanosine triphosphatase	-2.64992	down
875RM8082x_00775	875RM8082x_00775	hypothetical protein	-3.47598	down
875RM8082x_00776	yjiY	putative inner membrane protein	-6.12898	down
875RM8082x_00789	tsr	methyl accepting chemotaxis protein - serine sensing	-3.15017	down
875RM8082x_00792	yjjN	putative L-galactonate oxidoreductase	2.19308	up
875RM8082x_00802	yjjZ	hypothetical protein	2.31812	up
875RM8082x_00811	osmY	hyperosmotically inducible periplasmic protein	3.51397	up
875RM8082x_00812	ytjA	hypothetical protein	3.65918	up
875RM8082x_00815	yjjW	putative pyruvate formate lyase activating enzyme	-3.79798	down
875RM8082x_00816	875RM8082x_00816	hypothetical protein	-3.98629	down
875RM8082x_00825	radA	DNA recombination protein	-1.86784	down
875RM8082x_00850	dnaK	chaperone Hsp70; DNA biosynthesis; autoregulatedheat shock proteins	-2.90238	down
875RM8082x_00851	dnaJ	chaperone with DnaK; heat shock protein	-2.48036	down
875RM8082x_00852	mokC_1	regulatory peptide whose translation enables hokC (gef) expression	-1.60286	down
875RM8082x_00859	rpsT	30S ribosomal subunit protein S20	-2.07911	down
875RM8082x_00860	ribF	bifunctional riboflavin kinase / FMN adenylyltransferase	-1.65824	down
875RM8082x_00867	carA	carbamoyl phosphate synthetase	-2.64026	down
875RM8082x_00868	carB	carbamoyl phosphate synthetase	-2.03761	down
875RM8082x_00893	hepA	RNA Polymerase (RNAP)-binding ATPase and RNAP recycling factor	-2.10969	down
875RM8082x_00896	araA	L-arabinose isomerase monomer	1.94814	up
875RM8082x_00915	875RM8082x_00915	hypothetical protein	-1.6068	down
875RM8082x_00916	rsmH	16S rRNA methyltransferase	-1.7808	down
875RM8082x_00917	ftsL	essential cell division protein FtsL	-1.63158	down
875RM8082x_00918	ftsI	essential cell division protein FtsI; penicillin-binding protein 3	-1.50793	down
875RM8082x_00925	murC	UDP-N-acetylmuramate-alanine ligase	-1.56879	down
875RM8082x_00926	ddlB	D-alanine-D-alanine ligase B	-1.40991	down
875RM8082x_00932	secA	Sec Translocation Complex	-1.66315	down
875RM8082x_00948	aceF	Dihydrolipoyllysine-residue acetyltransferase component of pyruvate dehydrogenase complex	-1.94192	down
875RM8082x_00959	hpt	hypoxanthine-guanine phosphoribosyltransferase	-1.59462	down
875RM8082x_01001	rpsB	30S ribosomal subunit protein S2	-2.33415	down
875RM8082x_01002	tsf	protein chain elongation factor EF-Ts	-2.48404	down
875RM8082x_01007	ispU	subunit of undecaprenyl diphosphate synthase	-1.86276	down
875RM8082x_01008	875RM8082x_01008	hypothetical protein	-1.70244	down
875RM8082x_01019	accA_1	acetyl-CoA carboxyltransferase, alpha subunit	-1.62675	down
875RM8082x_01021	ldcC	lysine decarboxylase 2	2.11893	up
875RM8082x_01046	insF-1_1	IS3 element protein InsF	2.76419	up
875RM8082x_01047	875RM8082x_01047	hypothetical protein	3.09851	up
875RM8082x_01113	proB	gamma-glutamyl kinase-GP-reductase multienzyme complex	-1.59436	down
875RM8082x_01128	ecpA	E. coli common pilus - major subunit; cryptic	-1.75326	down
875RM8082x_01133	yeeJ_1	adhesin	1.50189	up
875RM8082x_01136	ykgC	putative oxidoreductase with FAD/NAD(P)-binding domain and dimerization domain protein	2.81438	up
875RM8082x_01160	yahK	putative oxidoreductase, Zn-dependent and NAD(P)-binding	2.54072	up
875RM8082x_01192	yaiO	outer membrane protein	2.11184	up
875RM8082x_01210	875RM8082x_01210	hypothetical protein	2.08516	up
875RM8082x_01223	yedW_3	putative DNA-binding response regulator in two-component system with YedV	1.85191	up
875RM8082x_01224	envZ_4	EnvZ sensory histidine kinase	2.04492	up
875RM8082x_01227	malZ	maltodextrin glucosidase	-1.97565	down
875RM8082x_01229	queA	S-adenosylmethionine:tRNA ribosyltransferase-isomerase	-2.25789	down
875RM8082x_01235	tsx	nucleoside channel; receptor of phage T6 and colicin K	-1.95193	down
875RM8082x_01248	thiI	ThiI	-2.05148	down
875RM8082x_01261	tig	trigger factor; a molecular chaperone involved in cell division	-2.36654	down
875RM8082x_01264	lon	DNA-binding, ATP-dependent protease La	-2.35132	down
875RM8082x_01280	ybaY	putative outer membrane lipoprotein	2.39658	up
875RM8082x_01296	dnaX	DNA polymerase III, gamma subunit	-1.49557	down
875RM8082x_01299	htpG	HtpG monomer	-2.60004	down
875RM8082x_01341	purK	N5-carboxyaminoimidazole ribonucleotide synthetase monomer	-2.63064	down
875RM8082x_01342	purE	N5-carboxyaminoimidazole ribonucleotide mutase	-2.81316	down
875RM8082x_01344	ppiB	peptidyl-prolyl cis-trans isomerase B (rotamase B)	-1.68584	down
875RM8082x_01350	sfmC	putative pilin chaperone, periplasmic	2.02559	up
875RM8082x_01352	sfmD_2	putative outer membrane export usher protein	2.10035	up
875RM8082x_01354	sfmF	putative fimbrial-like adhesin protein	2.36989	up
875RM8082x_01358	875RM8082x_01358	hypothetical protein	3.01305	up
875RM8082x_01368	875RM8082x_01368	hypothetical protein	2.49591	up
875RM8082x_01369	875RM8082x_01369	hypothetical protein	2.05883	up
875RM8082x_01381	875RM8082x_01381	hypothetical protein	3.02525	up
875RM8082x_01386	nmpC_1	outer membrane porin protein; locus of qsr prophage	-4.25717	down
875RM8082x_01390	borD	bacteriophage lambda Bor protein	-2.69204	down
875RM8082x_01418	ybcY	DLP12 prophage; predicted SAM-dependent methyltransferase	-2.15038	down
875RM8082x_01438	ybdK	carboxylate-amine ligase	2.75816	up
875RM8082x_01472	citT	citrate:succinate antiporter	2.13217	up
875RM8082x_01473	citG	triphosphoribosyl-dephospho-CoA synthase	2.06411	up
875RM8082x_01474	citX	apo-citrate lyase phosphoribosyl-dephospho-CoA transferase	2.5286	up
875RM8082x_01475	citF	citrate lyase, citrate-ACP transferase alpha subunit	3.2909	up
875RM8082x_01476	citE	citrate lyase, citryl-ACP lyase beta subunit	2.414	up
875RM8082x_01477	citD	citrate lyase, acyl carrier gamma subunit	2.68096	up
875RM8082x_01478	citC	citrate lyase synthetase	2.61309	up
875RM8082x_01481	dcuC	dicarboxylate transporter DcuC	-3.83555	down
875RM8082x_01483	cspE	transcription antiterminator and regulator of RNA stability	-2.74036	down
875RM8082x_01490	875RM8082x_01490	hypothetical protein	-2.7257	down
875RM8082x_01544	seqA	SeqA, negative modulator of initiation of replication	-1.62285	down
875RM8082x_01551	kdpC	K+ transporting ATPase - KdpC subunit	2.11427	up
875RM8082x_01552	kdpB	K+ transporting ATPase - ATP binding subunit	3.16196	up
875RM8082x_01553	kdpA	K+ transporting ATPase - K+ channel forming subunit	3.96897	up
875RM8082x_01556	rhsD_2	RhsD protein in rhs element	1.5454	up
875RM8082x_01557	yibJ_1	putative Rhs-family protein	2.10841	up
875RM8082x_01560	875RM8082x_01560	hypothetical protein	2.8694	up
875RM8082x_01561	phr	deoxyribodipyrimidine photolyase (photoreactivation)	2.87275	up
875RM8082x_01608	875RM8082x_01608	hypothetical protein	3.23439	up
875RM8082x_01618	modA	molybdate ABC transporter - periplasmic binding protein	-2.74347	down
875RM8082x_01619	modB	molybdate ABC transporter - membrane subunit	-2.1489	down
875RM8082x_01620	modC	molybdate ABC transporter - ATP binding subunit	-1.71388	down
875RM8082x_01628	ybhB	putative kinase inhibitor	2.58704	up
875RM8082x_01643	875RM8082x_01643	hypothetical protein	2.70075	up
875RM8082x_01644	ybhO	cardiolipin synthase 2	2.46977	up
875RM8082x_01645	ybhP	putative DNase	2.44768	up
875RM8082x_01654	dinG	ATP-dependent helicase	-1.42054	down
875RM8082x_01656	ybiC	putative dehydrogenase	1.95846	up
875RM8082x_01657	ybiJ	hypothetical protein	2.59195	up
875RM8082x_01663	ybiO_1	mechanosensitive channel YbiO monomer	2.36528	up
875RM8082x_01664	ybiO_2	mechanosensitive channel YbiO monomer	1.99182	up
875RM8082x_01668	dps	stationary phase nucleoid protein that sequesters iron and protects DNA from damage	3.24395	up
875RM8082x_01694	yliI	aldose sugar dehydrogenase	2.30222	up
875RM8082x_01711	potF	putrescine ABC transporter - periplasmic bindingprotein	2.24309	up
875RM8082x_01712	potG	putrescine ABC transporter - ATP binding subunit	2.17271	up
875RM8082x_01722	ybjP	putative lipoprotein	1.89861	up
875RM8082x_01744	875RM8082x_01744	hypothetical protein	2.48931	up
875RM8082x_01747	875RM8082x_01747	hypothetical protein	1.88089	up
875RM8082x_01748	rrrD_2	DLP12 prophage; lysozyme	2.28304	up
875RM8082x_01750	875RM8082x_01750	hypothetical protein	3.32799	up
875RM8082x_01753	875RM8082x_01753	hypothetical protein	1.7987	up
875RM8082x_01754	875RM8082x_01754	hypothetical protein	2.38921	up
875RM8082x_01761	875RM8082x_01761	hypothetical protein	3.0152	up
875RM8082x_01762	875RM8082x_01762	hypothetical protein	2.66562	up
875RM8082x_01763	875RM8082x_01763	hypothetical protein	1.91417	up
875RM8082x_01764	875RM8082x_01764	hypothetical protein	1.96399	up
875RM8082x_01765	875RM8082x_01765	hypothetical protein	1.8132	up
875RM8082x_01767	875RM8082x_01767	hypothetical protein	1.551	up
875RM8082x_01784	875RM8082x_01784	hypothetical protein	2.50499	up
875RM8082x_01788	poxB	pyruvate oxidase monomer	3.8001	up
875RM8082x_01789	hcr	NADH oxidoreductase	-3.64488	down
875RM8082x_01790	hcp	hybrid-cluster protein	-3.85728	down
875RM8082x_01801	infA	protein chain initiation factor IF-1	-1.97536	down
875RM8082x_01812	dmsA	dimethyl sulfoxide reductase, chain A	-4.20522	down
875RM8082x_01813	dmsB	dimethyl sulfoxide reductase, chain B	-4.13684	down
875RM8082x_01815	ycaC	putative hydrolase monomer	3.3477	up
875RM8082x_01823	875RM8082x_01823	hypothetical protein	3.0519	up
875RM8082x_01841	875RM8082x_01841	hypothetical protein	2.10168	up
875RM8082x_01842	875RM8082x_01842	hypothetical protein	1.88365	up
875RM8082x_01861	875RM8082x_01861	hypothetical protein	1.51325	up
875RM8082x_01866	ycaO	protein involved in beta-methylthiolation of ribosomal protein S12	-2.56359	down
875RM8082x_01869	aroA	3-phosphoshikimate-1-carboxyvinyltransferase	-1.71454	down
875RM8082x_01871	cmk	(d)CMP kinase	-2.12901	down
875RM8082x_01872	rpsA	30S ribosomal subunit protein S1	-2.03468	down
875RM8082x_01882	smtA	putative S-adenosylmethionine-dependent methyltransferase	-2.00574	down
875RM8082x_01883	mukF	Ca2+-binding protein involved in chromosome partitioning	-1.8581	down
875RM8082x_01884	mukE	protein involved in chromosome partitioning	-1.92589	down
875RM8082x_01885	mukB_1	cell division protein involved in chromosome partitioning	-1.71697	down
875RM8082x_01886	mukB_2	cell division protein involved in chromosome partitioning	-1.57236	down
875RM8082x_01891	ompF	The Colicin A Import System	-5.98531	down
875RM8082x_01911	rlmL	fused 23S rRNA methyltransferase and 23S rRNA m7G2069 methyltransferase	-2.04281	down
875RM8082x_01912	uup	ATP-binding protein with possible role in replication	-1.87458	down
875RM8082x_01916	rmf	ribosome modulation factor	3.16794	up
875RM8082x_01917	fabA	3-hydroxydecanoyl-[acp] dehydrase	-2.12305	down
875RM8082x_01921	sulA	SOS cell division inhibitor	2.16987	up
875RM8082x_01927	875RM8082x_01927	hypothetical protein	2.06422	up
875RM8082x_01953	cspG	cold shock protein CspG	-3.60346	down
875RM8082x_01968	875RM8082x_01968	hypothetical protein	5.4716	up
875RM8082x_01984	phoH	ATP-binding protein	2.84204	up
875RM8082x_02002	mdoC_2	protein required for succinyl modification of osmoregulated periplasmic glucans	-2.62039	down
875RM8082x_02005	yceK	putative lipoprotein	3.12857	up
875RM8082x_02006	msyB	acidic protein that suppresses mutants lacking function of protein export	3.15648	up
875RM8082x_02018	grxB	Glutaredoxin 2	1.58591	up
875RM8082x_02024	flgN	flagellar biosynthesis protein FlgN	-2.73305	down
875RM8082x_02025	flgM	anti-sigma factor for FliA (sigma 28)	-3.07185	down
875RM8082x_02026	flgA	flagellar biosynthesis; assembly of basal-body periplasmic P ring	-3.69158	down
875RM8082x_02027	flgB	flagellar basal-body rod protein FlgB	-5.34835	down
875RM8082x_02028	flgC	flagellar basal-body rod protein FlgC	-5.15376	down
875RM8082x_02029	flgD	flagellar biosynthesis, initiation of hook assembly	-4.8654	down
875RM8082x_02030	flgE_1	flagellar hook protein FlgE	-4.77286	down
875RM8082x_02031	flgE_2	flagellar hook protein FlgE	-4.91827	down
875RM8082x_02032	flgF	flagellar basal-body rod protein FlgF	-4.81815	down
875RM8082x_02033	flgG	flagellar basal-body rod protein FlgG	-4.72653	down
875RM8082x_02034	flgH	flagellar L-ring protein FlgH; basal-body outer-membrane L (lipopolysaccharide layer) ring protein	-4.25725	down
875RM8082x_02035	flgI	flagellar P-ring protein FlgI	-4.09549	down
875RM8082x_02036	flgJ	FlgJ	-4.03585	down
875RM8082x_02037	flgK	flagellar biosynthesis, hook-filament junction protein 1	-4.33	down
875RM8082x_02038	flgL	flagellar biosynthesis; hook-filament junction protein	-3.69048	down
875RM8082x_02042	875RM8082x_02042	hypothetical protein	-2.18376	down
875RM8082x_02045	875RM8082x_02045	hypothetical protein	-1.97345	down
875RM8082x_02046	fabD	malonyl-CoA-ACP transacylase	-1.88547	down
875RM8082x_02047	fabG	3-oxo-acyl-[acyl-carrier-protein] reductase	-1.78455	down
875RM8082x_02055	ptsG	glucose PTS permease - PtsG subunit	-3.06159	down
875RM8082x_02067	bhsA	outer membrane protein involved in copper permeability, stress resistance and biofilm formation	4.14791	up
875RM8082x_02069	mfd	transcription-repair coupling factor	-2.06323	down
875RM8082x_02165	875RM8082x_02165	hypothetical protein	1.56086	up
875RM8082x_02166	ymgD	hypothetical protein	-2.68825	down
875RM8082x_02167	ymgG	hypothetical protein	-2.96902	down
875RM8082x_02179	umuD	SOS mutagenesis; error-prone repair; processed to UmuD'; forms complex with UmuC	2.24294	up
875RM8082x_02180	umuC	SOS mutagenesis and repair	1.78587	up
875RM8082x_02184	875RM8082x_02184	hypothetical protein	3.31087	up
875RM8082x_02192	ymgE	putative inner membrane protein	2.03312	up
875RM8082x_02195	treA	periplasmic trehalase	1.94673	up
875RM8082x_02196	dhaM	dihydroxyacetone kinase subunit M	-4.30836	down
875RM8082x_02197	dhaL	dihydroxyacetone kinase subunit L	-3.88232	down
875RM8082x_02198	dhaK	dihydroxyacetone kinase subunit K	-3.502	down
875RM8082x_02211	prfA_2	peptide chain release factor RF1	-1.67763	down
875RM8082x_02212	prmC	protein-(glutamine-N5) methyltransferase	-1.89255	down
875RM8082x_02213	ychQ	putative transcriptional regulator	-2.07858	down
875RM8082x_02214	ychA	putative transcriptional regulator	-1.77637	down
875RM8082x_02220	chaB	putative cation transport regulator	2.93874	up
875RM8082x_02221	chaC	putative cation transport protein	2.41678	up
875RM8082x_02242	insG_2	IS1 predicted transposase	1.62377	up
875RM8082x_02243	875RM8082x_02243	hypothetical protein	1.84214	up
875RM8082x_02282	875RM8082x_02282	hypothetical protein	1.83968	up
875RM8082x_02289	ydfU_3	Qin prophage; predicted protein	3.4071	up
875RM8082x_02329	875RM8082x_02329	hypothetical protein	2.96291	up
875RM8082x_02330	yciF	putative structural protein	3.28265	up
875RM8082x_02331	yciG	hypothetical protein	4.74974	up
875RM8082x_02342	yciK	putative oxidoreductase	-1.54337	down
875RM8082x_02345	topA	DNA topoisomerase I	-2.12207	down
875RM8082x_02350	acnA_1	aconitate hydratase 1	2.74553	up
875RM8082x_02351	acnA_2	aconitate hydratase 1	2.96341	up
875RM8082x_02372	puuP	putrescine:H+ symporter PuuP	2.16044	up
875RM8082x_02377	puuB	gamma-glutamylputrescine oxidase	2.5489	up
875RM8082x_02378	puuE	4-aminobutyrate aminotransferase	2.23322	up
875RM8082x_02380	pspA	regulatory protein for the phage shock protein operon	3.11961	up
875RM8082x_02381	pspB	stimulates PspC-mediated transcriptional activation of the psp operon; antitoxin of a PspC-PspB toxin-antitoxin pair	2.89502	up
875RM8082x_02382	pspC	PspC transcriptional regulator; toxin of a PspC-PspB toxin-antitoxin pair	3.04147	up
875RM8082x_02383	pspD	peripheral inner membrane phage-shock protein	3.05876	up
875RM8082x_02398	875RM8082x_02398	hypothetical protein	-2.78144	down
875RM8082x_02399	875RM8082x_02399	hypothetical protein	-2.25304	down
875RM8082x_02414	abgT	p-aminobenzoyl glutamate:H+ symporter	1.87126	up
875RM8082x_02419	ydaM	diguanylate cyclase, transcriptional modulator	2.49671	up
875RM8082x_02421	875RM8082x_02421	hypothetical protein	3.36568	up
875RM8082x_02425	ompN_1	outer membrane pore protein N, non-specific	2.24548	up
875RM8082x_02435	tynA_1	copper-containing amine oxidase	3.08617	up
875RM8082x_02436	tynA_2	copper-containing amine oxidase	2.84761	up
875RM8082x_02437	paaZ	oxepin-CoA hydrolase/3-oxo-5,6-dehydrosuberyl-CoA semialdehyde dehydrogenase	4.01598	up
875RM8082x_02438	paaA	ring 1,2-phenylacetyl-CoA epoxidase, monooxygenase subunit	4.17188	up
875RM8082x_02439	paaB	ring 1,2-phenylacetyl-CoA epoxidase subunit	4.42937	up
875RM8082x_02440	paaC_1	ring 1,2-phenylacetyl-CoA epoxidase, structural subunit	4.76957	up
875RM8082x_02441	paaC_2	ring 1,2-phenylacetyl-CoA epoxidase, structural subunit	4.25927	up
875RM8082x_02442	paaD	phenylacetate degradation protein	4.02064	up
875RM8082x_02443	paaE_1	ring 1,2-phenylacetyl-CoA epoxidase, reductase subunit	4.27945	up
875RM8082x_02444	paaF_2	putative 2,3-dehydroadipyl-CoA hydratase	4.00004	up
875RM8082x_02445	paaG	putative ring 1,2-epoxyphenylacetyl-CoA isomerase (oxepin-CoA forming)	3.5725	up
875RM8082x_02446	paaH	3-hydroxyadipyl-CoA dehydrogenase (NAD+)	3.61317	up
875RM8082x_02447	paaI	hydroxyphenylacetyl-CoA thioesterase	3.2848	up
875RM8082x_02470	875RM8082x_02470	hypothetical protein	2.88921	up
875RM8082x_02474	ydcK	putative enzyme	2.12771	up
875RM8082x_02482	yncJ	hypothetical protein	2.81802	up
875RM8082x_02486	ydcS	YdcS/YdcT/YdcV/YdcU ABC transporter	3.82082	up
875RM8082x_02487	ydcT	YdcS/YdcT/YdcV/YdcU ABC transporter	3.69115	up
875RM8082x_02488	ydcU	YdcS/YdcT/YdcV/YdcU ABC transporter	3.09324	up
875RM8082x_02489	ydcV	YdcS/YdcT/YdcV/YdcU ABC transporter	3.23095	up
875RM8082x_02490	ydcW	gamma-aminobutyraldehyde dehydrogenase	3.77009	up
875RM8082x_02495	curA	NADPH-dependent curcumin/dihydrocurcumin reductase subunit	1.76011	up
875RM8082x_02496	mcbR	McbR DNA-binding transcriptional dual regulator	2.4121	up
875RM8082x_02511	nhoA	N-hydroxyarylamine O-acetyltransferase	1.5679	up
875RM8082x_02513	narV	nitrate reductase Z, gamma subunit	3.07652	up
875RM8082x_02514	narW	NarW, probable private chaperone for NarZ nitrate reductase subunit	3.00885	up
875RM8082x_02515	narY	nitrate reductase Z, beta subunit	3.04655	up
875RM8082x_02516	narZ	nitrate reductase Z, alpha subunit	3.24815	up
875RM8082x_02517	narU	nitrate:nitrite antiporter NarU	2.79065	up
875RM8082x_02521	fdnG_1	formate dehydrogenase N, alpha subunit	-4.31145	down
875RM8082x_02522	fdnG_2	formate dehydrogenase N, alpha subunit	-4.32392	down
875RM8082x_02523	fdnH	formate dehydrogenase N, beta subunit	-4.00564	down
875RM8082x_02524	fdnI	formate dehydrogenase N, gamma subunit	-3.71675	down
875RM8082x_02525	yddM	putative DNA-binding transcriptional regulator	2.52113	up
875RM8082x_02526	adhP	ethanol dehydrogenase / alcohol dehydrogenase	2.29415	up
875RM8082x_02530	osmC	osmotically inducible peroxidase OsmC	2.87617	up
875RM8082x_02531	ddpF	YddO	2.09993	up
875RM8082x_02532	ddpD	YddP	1.73705	up
875RM8082x_02534	ddpB	YddR	1.948	up
875RM8082x_02535	ddpA	YddS	2.65771	up
875RM8082x_02546	ydeN	putative sulfatase	2.79726	up
875RM8082x_02556	fimA_2	major type 1 subunit fimbrin (pilin)	-3.52809	down
875RM8082x_02566	lsrA	AI-2 ABC transporter - ATP binding subunit	1.96343	up
875RM8082x_02568	lsrD	Autoinducer-2 ABC transporter - membrane subunit	2.08014	up
875RM8082x_02569	lsrB_2	Autoinducer-2 ABC transporter - periplasmic binding protein	2.82064	up
875RM8082x_02570	lsrB_3	Autoinducer-2 ABC transporter - periplasmic binding protein	2.83034	up
875RM8082x_02571	lsrF	putative class I aldolase	3.46025	up
875RM8082x_02572	lsrG	Autoinducer 2-degrading protein	3.67586	up
875RM8082x_02573	tam	trans-aconitate methyltransferase	3.03466	up
875RM8082x_02574	875RM8082x_02574	hypothetical protein	2.96647	up
875RM8082x_02584	ydeA	arabinose efflux transporter	2.11526	up
875RM8082x_02586	marR	MarR transcriptional repressor	4.00024	up
875RM8082x_02587	marA	MarA DNA-binding transcriptional dual regulator	3.4708	up
875RM8082x_02588	marB	multiple antibiotic resistance protein	4.27002	up
875RM8082x_02599	ydeI	stress response protein	2.80182	up
875RM8082x_02620	ynfK	putative dethiobiotin synthetase	-2.47961	down
875RM8082x_02621	mlc	Mlc DNA-binding transcriptional repressor	-2.63827	down
875RM8082x_02624	asr	acid shock protein	2.29246	up
875RM8082x_02641	fumC	fumarase C monomer	2.03586	up
875RM8082x_02649	hdhA	7-alpha-hydroxysteroid dehydrogenase	2.6839	up
875RM8082x_02666	tppB	tripeptide / dipeptide:H+ symporter	-2.29141	down
875RM8082x_02693	ydhC	putative transport protein YdhC	2.43492	up
875RM8082x_02694	cfa	cyclopropane fatty acyl phospholipid synthase	1.61087	up
875RM8082x_02701	875RM8082x_02701	hypothetical protein	2.8654	up
875RM8082x_02712	ynhG	L,D-transpeptidase YnhG	2.73015	up
875RM8082x_02734	ydiT	putative ferredoxin	3.28029	up
875RM8082x_02753	arpA_3	regulator of acetyl CoA synthetase	2.7007	up
875RM8082x_02757	pfkB	6-phosphofructokinase-2 monomer	1.69258	up
875RM8082x_02758	ydiZ	hypothetical protein	2.50825	up
875RM8082x_02767	katE	heme d synthase / hydroperoxidase	3.96693	up
875RM8082x_02774	osmE	osmotically inducible protein OsmE	2.29996	up
875RM8082x_02779	astE	succinylglutamate desuccinylase	3.28946	up
875RM8082x_02780	astB	succinylarginine dihydrolase	3.4128	up
875RM8082x_02781	astD	aldehyde dehydrogenase	3.37213	up
875RM8082x_02782	astA	arginine succinyltransferase	3.20697	up
875RM8082x_02783	astC	succinylornithine transaminase	3.03361	up
875RM8082x_02813	yeaG_1	protein kinase	4.04354	up
875RM8082x_02814	yeaG_2	protein kinase	4.25102	up
875RM8082x_02815	875RM8082x_02815	hypothetical protein	4.49523	up
875RM8082x_02826	875RM8082x_02826	hypothetical protein	2.58175	up
875RM8082x_02869	yebV	hypothetical protein	2.72241	up
875RM8082x_02870	yebW	hypothetical protein	2.05999	up
875RM8082x_02871	pphA	protein phosphatase 1 modulates phosphoproteins,signals protein misfolding	1.86681	up
875RM8082x_02909	875RM8082x_02909	hypothetical protein	2.54491	up
875RM8082x_02944	875RM8082x_02944	hypothetical protein	2.93985	up
875RM8082x_02945	875RM8082x_02945	hypothetical protein	2.57314	up
875RM8082x_02946	yebF	hypothetical protein	2.5424	up
875RM8082x_02958	znuA	Zn2+ ABC transporter - periplasmic binding protein	-2.21429	down
875RM8082x_02975	torY	trimethylamine N-oxide reductase III, c-type cytochrome subunit	1.94256	up
875RM8082x_02981	flhA_2	flagellar biosynthesis protein FlhA	-2.43	down
875RM8082x_02983	cheZ	CheZ	-2.72207	down
875RM8082x_02984	yedW_8	putative DNA-binding response regulator in two-component system with YedV	-3.19954	down
875RM8082x_02985	ypdB_1	putative response regulator in two-component system with YpdA	-3.3941	down
875RM8082x_02986	cheR	chemotaxis protein methyltransferase	-3.11124	down
875RM8082x_02987	tap	methyl accepting chemotaxis protein - dipeptide sensing	-3.12748	down
875RM8082x_02988	tar	methyl accepting chemotaxis protein II - aspartate sensing	-3.37473	down
875RM8082x_02989	cheW	chemotaxis signaling complex - aspartate sensing	-3.54774	down
875RM8082x_02990	cheA	Chemotaxis protein CheA	-3.43818	down
875RM8082x_02991	motB_2	MotB protein, enables flagellar motor rotation, linking torque machinery to cell wall	-3.23668	down
875RM8082x_02992	motA	MotA protein, proton conductor component of motor; no effect on switching	-3.12037	down
875RM8082x_02996	otsA	trehalose-6-phosphate synthase	2.4639	up
875RM8082x_02997	otsB	trehalose-6-phosphate phosphatase	2.13577	up
875RM8082x_02998	araH	arabinose ABC transporter - membrane subunit	1.78118	up
875RM8082x_03000	araF	arabinose ABC transporter - periplasmic binding protein	2.01656	up
875RM8082x_03003	yecR	hypothetical protein	-2.41087	down
875RM8082x_03004	ftnA	ferritin iron storage protein	-2.76328	down
875RM8082x_03020	fliZ	FliZ DNA-binding transcriptional regulator	-5.08244	down
875RM8082x_03021	fliA	RNA polymerase, sigma 28 (sigma F) factor	-4.93901	down
875RM8082x_03022	fliC	flagellar biosynthesis; flagellin, filament structural protein	-4.91723	down
875RM8082x_03023	fliD	flagellar cap protein FliD; filament capping protein; enables filament assembly	-4.17124	down
875RM8082x_03024	fliS	flagellar biosynthesis protein FliS	-3.77835	down
875RM8082x_03025	fliT	flagellar biosynthesis protein FliT	-3.14943	down
875RM8082x_03026	amyA	alpha-amylase	2.35727	up
875RM8082x_03030	yedK	hypothetical protein	2.42111	up
875RM8082x_03032	875RM8082x_03032	hypothetical protein	1.6555	up
875RM8082x_03036	fliE	flagellar basal-body protein FliE	-3.41294	down
875RM8082x_03037	fliF	flagellar M-ring protein FliF; basal-body MS(membrane and supramembrane)-ring and collar protein	-4.53386	down
875RM8082x_03038	fliG	flagellar motor switch protein FliG	-4.38761	down
875RM8082x_03039	fliH	flagellar biosynthesis protein FliH	-4.21119	down
875RM8082x_03040	fliI	flagellum-specific ATP synthase FliI	-3.3737	down
875RM8082x_03041	fliJ	flagellar biosynthesis protein FliJ	-3.69129	down
875RM8082x_03042	fliK	flagellar hook-length control protein FliK	-3.16134	down
875RM8082x_03043	fliL	flagellar biosynthesis	-4.18151	down
875RM8082x_03044	fliM	flagellar motor switch protein FliM	-4.54921	down
875RM8082x_03045	fliN	flagellar motor switch protein FliN	-4.41149	down
875RM8082x_03046	fliO	flagellar biosynthesis protein FliO	-4.19451	down
875RM8082x_03047	fliP_1	flagellar biosynthesis protein FliP	-2.95759	down
875RM8082x_03052	yodD	stress-induced protein	3.21308	up
875RM8082x_03053	yedP	putative phosphatase	3.00745	up
875RM8082x_03061	yedR	putative inner membrane protein	2.26054	up
875RM8082x_03063	hchA	glyoxalase III, Hsp31 molecular chaperone	2.54939	up
875RM8082x_03067	yedY	reductase	1.86865	up
875RM8082x_03069	zinT	cadmium-induced cadmium binding protein	-2.39786	down
875RM8082x_03070	yodB	putative cytochrome	-2.40839	down
875RM8082x_03096	rrrQ_2	Qin prophage; predicted lysozyme	1.73045	up
875RM8082x_03102	875RM8082x_03102	hypothetical protein	2.10887	up
875RM8082x_03145	yeeO	YeeO MATE transporter	2.04436	up
875RM8082x_03182	875RM8082x_03182	hypothetical protein	-1.60931	down
875RM8082x_03183	cysE_1	serine acetyltransferase monomer	-1.50424	down
875RM8082x_03184	yibD_1	putative glycosyl transferase	-1.56106	down
875RM8082x_03185	875RM8082x_03185	hypothetical protein	-1.69912	down
875RM8082x_03189	rffH_2	dTDP-glucose pyrophosphorylase 2	-1.6038	down
875RM8082x_03190	rfbB	RmlB	-1.66436	down
875RM8082x_03191	galE_2	UDP-glucose 4-epimerase monomer	-1.62271	down
875RM8082x_03192	rffD_2	UDP-N-acetyl-D-mannosaminuronic acid dehydrogenase	-1.65272	down
875RM8082x_03217	udk	uridine kinase / cytidine kinase	-1.83622	down
875RM8082x_03231	yegP	hypothetical protein	3.15731	up
875RM8082x_03236	yegS	lipid kinase	1.78924	up
875RM8082x_03238	gatD	galactitol-1-phosphate dehydrogenase	2.27987	up
875RM8082x_03244	fbaB	fructose bisphosphate aldolase monomer	5.15904	up
875RM8082x_03272	875RM8082x_03272	hypothetical protein	-2.02664	down
875RM8082x_03273	ypdB_2	putative response regulator in two-component system with YpdA	-1.84828	down
875RM8082x_03274	ypdA_1	putative sensory kinase in two-component system with YpdB	-2.0976	down
875RM8082x_03275	mlrA	MlrA DNA binding transcriptional activator	2.30951	up
875RM8082x_03276	yohO	small predicted membrane protein	1.84859	up
875RM8082x_03277	yehW	YehW/YehX/YehY/YehZ ABC transporter	1.91837	up
875RM8082x_03278	yehX	YehW/YehX/YehY/YehZ ABC transporter	1.997	up
875RM8082x_03279	yehY	YehW/YehX/YehY/YehZ ABC transporter	2.38968	up
875RM8082x_03280	osmF	YehW/YehX/YehY/YehZ ABC transporter	2.62428	up
875RM8082x_03284	yohC	putative inner membrane protein	2.98507	up
875RM8082x_03286	yohF	putative oxidoreductase with NAD(P)-binding Rossmann-fold domain protein	2.97469	up
875RM8082x_03291	cdd	cytidine deaminase	-2.40719	down
875RM8082x_03292	sanA	vancomycin sensitivity	-1.60674	down
875RM8082x_03293	yeiS	putative inner membrane protein	-2.53526	down
875RM8082x_03310	rihB	ribonucleoside hydrolase 2 (pyrimidine-specific)	2.13293	up
875RM8082x_03312	yeiM	YeiM NUP transporter	4.89422	up
875RM8082x_03313	psuG	putative pseudouridine 5'-phosphate glycosidase	5.0519	up
875RM8082x_03314	psuK	putative pseudouridine kinase	4.85932	up
875RM8082x_03315	fruA	fructose PTS permease - FruA subunit	-4.38132	down
875RM8082x_03316	fruK	1-phosphofructokinase monomer	-4.63096	down
875RM8082x_03317	fruB_1	fructose PTS permease - FruB subunit	-4.69997	down
875RM8082x_03334	rplY	50S ribosomal subunit protein L25	-2.22185	down
875RM8082x_03366	napC	cytochrome c protein	-3.51006	down
875RM8082x_03367	napB	subunit of periplasmic nitrate reductase, cytochrome c550 protein	-4.00866	down
875RM8082x_03368	napH	ferredoxin-type protein	-3.75317	down
875RM8082x_03369	napG	ferredoxin-type protein	-3.7845	down
875RM8082x_03370	napA	large subunit of periplasmic nitrate reductase, molybdoprotein	-4.11288	down
875RM8082x_03371	napD	signal peptide-binding chaperone for NapA	-3.59409	down
875RM8082x_03372	napF	ferredoxin-type protein	-2.89237	down
875RM8082x_03386	atoD	acetyl-CoA:acetoacetyl-CoA transferase, alpha subunit	1.86158	up
875RM8082x_03396	gyrA	DNA gyrase, subunit A	-1.78005	down
875RM8082x_03406	glpA	glycerol-3-phosphate dehydrogenase (anaerobic), large subunit	-2.79861	down
875RM8082x_03407	glpB	glycerol-3-phosphate dehydrogenase (anaerobic), membrane anchor subunit	-2.98668	down
875RM8082x_03408	glpC	glycerol-3-phosphate dehydrogenase (anaerobic), small subunit	-2.95917	down
875RM8082x_03410	yfaU_3	2-keto-3-deoxy-L-rhamnonate aldolase	-1.52006	down
875RM8082x_03414	ais_2	protein induced by aluminum	-2.82242	down
875RM8082x_03415	arnB_2	UDP-L-Ara4O C-4' transaminase	-1.73224	down
875RM8082x_03416	arnC	undecaprenyl phosphate-L-Ara4FN transferase	-1.8828	down
875RM8082x_03429	875RM8082x_03429	hypothetical protein	2.87057	up
875RM8082x_03450	875RM8082x_03450	hypothetical protein	2.42691	up
875RM8082x_03458	ackA	acetate kinase	-3.05138	down
875RM8082x_03459	pta	phosphate acetyltransferase / phosphate propionyltransferase	-2.53519	down
875RM8082x_03464	yfcG	disulfide bond reductase	2.56482	up
875RM8082x_03485	875RM8082x_03485	hypothetical protein	-2.25348	down
875RM8082x_03499	875RM8082x_03499	hypothetical protein	1.78859	up
875RM8082x_03500	yfcV	putative fimbrial-like adhesin protein	1.89214	up
875RM8082x_03508	yfdC	putative inner membrane protein	2.02111	up
875RM8082x_03517	875RM8082x_03517	hypothetical protein	1.70394	up
875RM8082x_03521	dsdX	D-serine transporter	-2.56984	down
875RM8082x_03522	dsdA	D-serine ammonia-lyase	-2.27894	down
875RM8082x_03532	yfdX	hypothetical protein	2.12111	up
875RM8082x_03536	alaC	glutamate-pyruvate aminotransferase	-2.13835	down
875RM8082x_03579	murR	MurR-MurNAc-6-P	-1.94179	down
875RM8082x_03608	talA	transaldolase A	2.96615	up
875RM8082x_03609	tktB	transketolase II	3.30446	up
875RM8082x_03630	hyfA	hydrogenase 4, component A	1.86508	up
875RM8082x_03652	purM	phosphoribosylformylglycinamide cyclo-ligase	-2.9322	down
875RM8082x_03653	purN	phosphoribosylglycinamide formyltransferase 1	-2.32113	down
875RM8082x_03690	csiE	stationary phase inducible protein	2.18488	up
875RM8082x_03725	era	GTP-binding protein	-1.79072	down
875RM8082x_03726	rnc	RNase III	-1.93528	down
875RM8082x_03738	grcA	stress-induced alternate pyruvate formate-lyase subunit	-3.75485	down
875RM8082x_03751	clpB_3	ClpB chaperone	-2.29441	down
875RM8082x_03765	rimM	ribosome maturation protein	-2.05481	down
875RM8082x_03766	rpsP	30S ribosomal subunit protein S16	-2.1197	down
875RM8082x_03786	csiD	hypothetical protein	5.86739	up
875RM8082x_03787	lhgO	L-2-hydroxyglutarate oxidase	5.32737	up
875RM8082x_03788	gabD	succinate-semialdehyde dehydrogenase (NADP+)	4.91917	up
875RM8082x_03789	gabT	4-aminobutyrate aminotransferase monomer	5.05587	up
875RM8082x_03790	gabP	4-aminobutyrate:H+ symporter	5.28213	up
875RM8082x_03791	csiR	CsiR DNA-binding transcriptional repressor	3.36312	up
875RM8082x_03792	ygaU	hypothetical protein	2.58416	up
875RM8082x_03799	ygaM	hypothetical protein	3.34051	up
875RM8082x_03809	ygaH	L-valine efflux transporter - YgaH subunit	-2.04283	down
875RM8082x_03831	srlA	glucitol/sorbitol PTS permease - SrlA subunit	1.90465	up
875RM8082x_03833	srlB	glucitol/sorbitol PTS permease - SrlB subunit	1.97926	up
875RM8082x_03834	srlD	sorbitol-6-phosphate dehydrogenase	2.05793	up
875RM8082x_03839	norV	flavorubredoxin	1.5423	up
875RM8082x_03856	hycB	hydrogenase 3, Fe-S subunit	1.976	up
875RM8082x_03858	hypA	accessory protein for nickel incorporation into hydrogenase 3	-3.21699	down
875RM8082x_03859	hypB	accessory protein for nickel incorporation into hydrogenase isoenzymes	-3.31023	down
875RM8082x_03860	hypC	protein involved in hydrogenase 3 maturation	-3.50502	down
875RM8082x_03926	gudD	D-glucarate dehydratase	2.015	up
875RM8082x_03927	gudX	glucarate dehydratase-related protein	2.49136	up
875RM8082x_03928	gudP	galactarate / glucarate / glycerate:H+ symporterGudP	3.16746	up
875RM8082x_03936	sdaC	serine:H+ symporter SdaC	-4.3196	down
875RM8082x_03937	sdaB	L-serine deaminase II	-4.14691	down
875RM8082x_03949	ygdI	putative lipoprotein	2.2781	up
875RM8082x_04042	xdhD	fused predicted xanthine/hypoxanthine oxidase: molybdopterin-binding subunit and Fe-S binding subunit	1.69566	up
875RM8082x_04115	endA	DNA-specific endonuclease I	-2.67393	down
875RM8082x_04130	ansB	asparaginase II	-4.98894	down
875RM8082x_04134	mutY	adenine glycosylase; G.C --> T.A transversions	-1.69592	down
875RM8082x_04182	875RM8082x_04182	hypothetical protein	1.61002	up
875RM8082x_04194	rcbA_2	protein involved in maintaining chromosome integrity / Rac prophage	2.84717	up
875RM8082x_04250	yghG	putative lipoprotein	-3.79719	down
875RM8082x_04252	yghJ	putative lipoprotein	-3.36938	down
875RM8082x_04253	glcA	glycolate / lactate:H+ symporter	2.39124	up
875RM8082x_04254	glcB	malate synthase G	2.11035	up
875RM8082x_04255	875RM8082x_04255	hypothetical protein	2.07603	up
875RM8082x_04256	glcF	glycolate oxidase, predicted iron-sulfur subunit	2.14916	up
875RM8082x_04257	glcE_1	glycolate oxidase, predicted FAD-binding subunit	3.42373	up
875RM8082x_04258	glcE_2	glycolate oxidase, predicted FAD-binding subunit	4.32855	up
875RM8082x_04259	glcD	glycolate oxidase, predicted FAD-linked subunit	4.19557	up
875RM8082x_04276	yghU	disulfide reductase / organic hydroperoxide reductase	1.70165	up
875RM8082x_04282	hybB	putative hydrogenase 2 cytochrome b type component	-3.43618	down
875RM8082x_04283	hybA	hydrogenase 2 4Fe-4S ferredoxin-type component	-3.46502	down
875RM8082x_04284	hybO	hydrogenase 2, small subunit	-3.46234	down
875RM8082x_04286	ysgA_2	putative hydrolase	2.86805	up
875RM8082x_04289	yghA	putative glutathionylspermidine synthase, with NAD(P)-binding Rossmann-fold domain	2.76403	up
875RM8082x_04296	dkgA	methylglyoxal reductase [multifunctional]	2.47949	up
875RM8082x_04302	parC	topoisomerase IV subunit A	-1.74179	down
875RM8082x_04305	ygiV	YgiV DNA-binding transcriptional repressor	1.49161	up
875RM8082x_04306	ygiW	stress-induced protein	2.77274	up
875RM8082x_04320	parE	topoisomerase IV subunit B	-1.51753	down
875RM8082x_04331	ribB	3,4-dihydroxy-2-butanone 4-phosphate synthase	-1.80108	down
875RM8082x_04337	yqiI_2	protein involved in detoxification of methylglyoxal	1.86604	up
875RM8082x_04352	ttdB	L-tartrate dehydratase, beta subunit	1.90341	up
875RM8082x_04358	mug	stationary phase mismatch/uracil DNA glycosylase	1.56708	up
875RM8082x_04363	ygjG	putrescine aminotransferase / diamine transaminase	3.82515	up
875RM8082x_04391	mzrA	MzrA	-1.67469	down
875RM8082x_04392	875RM8082x_04392	hypothetical protein	1.87466	up
875RM8082x_04393	yqjD	inner membrane protein associated with the ribosome	2.31583	up
875RM8082x_04394	875RM8082x_04394	hypothetical protein	2.42743	up
875RM8082x_04395	875RM8082x_04395	hypothetical protein	2.59762	up
875RM8082x_04397	yqjG	S-glutathionyl-(chloro)hydroquinone reductase	1.89886	up
875RM8082x_04404	yhaO	YhaO STP transporter	-1.5354	down
875RM8082x_04405	tdcG	L-serine deaminase III	-3.254	down
875RM8082x_04406	tdcF	putative L-PSP (mRNA) endoribonuclease	-3.48331	down
875RM8082x_04407	pflB_3	pyruvate formate-lyase (inactive)	-4.05059	down
875RM8082x_04408	tdcD	propionate kinase	-4.29158	down
875RM8082x_04409	tdcC	serine / threonine:H+ symporter TdcC	-3.96086	down
875RM8082x_04410	tdcB	catabolic threonine dehydratase	-4.74584	down
875RM8082x_04411	tdcA	TdcA DNA-binding transcriptional activator	-4.09036	down
875RM8082x_04414	garK	glycerate kinase I	2.57255	up
875RM8082x_04415	garR	tartronate semialdehyde reductase	3.30029	up
875RM8082x_04416	garL	alpha-dehydro-beta-deoxy-D-glucarate aldolase	2.55677	up
875RM8082x_04417	garP	galactarate / glucarate / glycerate:H+ symporterGarP	1.94025	up
875RM8082x_04418	garD	galactarate dehydratase	1.55432	up
875RM8082x_04445	yhbO	protein involved in stress response	2.09262	up
875RM8082x_04457	rpsO	30S ribosomal subunit protein S15	-2.1644	down
875RM8082x_04458	truB	tRNA pseudouridine 55 synthase	-1.66384	down
875RM8082x_04469	glmM	phosphoglucosamine mutase	-1.45613	down
875RM8082x_04472	rlmE	23S rRNA 2'-O-ribose methyltransferase	-1.89445	down
875RM8082x_04482	murA	UDP-N-acetylglucosamine enolpyruvoyl transferase	-2.05341	down
875RM8082x_04483	ibaG	putative DNA-binding transcriptional regulator	-2.09603	down
875RM8082x_04517	rpsI	30S ribosomal subunit protein S9	-2.10236	down
875RM8082x_04518	rplM	50S ribosomal subunit protein L13	-2.21746	down
875RM8082x_04523	mdh	malate dehydrogenase	2.68169	up
875RM8082x_04525	yhcN	stress-induced protein	3.46044	up
875RM8082x_04526	yhcO	putative barnase inhibitor	2.6944	up
875RM8082x_04549	agaR_2	AgaR DNA-binding transcriptional repressor	-1.79483	down
875RM8082x_04553	prmA	methyltransferase for 50S ribosomal subunit protein L11	-1.67014	down
875RM8082x_04578	tsaC	protein involved in synthesis of threonylcarbamoyladenosine-modified tRNA	-1.50645	down
875RM8082x_04579	yrdD	putative DNA topoisomerase	-1.45014	down
875RM8082x_04590	rplQ	50S ribosomal subunit protein L17	-1.97646	down
875RM8082x_04591	rpoA	RNA polymerase, alpha subunit	-2.24587	down
875RM8082x_04592	rpsD	30S ribosomal subunit protein S4	-2.45961	down
875RM8082x_04593	rpsK	30S ribosomal subunit protein S11	-2.53276	down
875RM8082x_04594	rpsM	30S ribosomal subunit protein S13	-2.42982	down
875RM8082x_04595	rpmJ	50S ribosomal subunit protein L36	-2.28825	down
875RM8082x_04596	secY	Sec Translocation Complex	-2.20475	down
875RM8082x_04597	rplO	50S ribosomal subunit protein L15	-2.30413	down
875RM8082x_04598	rpmD	50S ribosomal subunit protein L30	-2.2746	down
875RM8082x_04599	rpsE	30S ribosomal subunit protein S5	-2.35353	down
875RM8082x_04600	rplR	50S ribosomal subunit protein L18	-2.2929	down
875RM8082x_04601	rplF	50S ribosomal subunit protein L6	-2.29619	down
875RM8082x_04602	rpsH	30S ribosomal subunit protein S8	-2.36713	down
875RM8082x_04603	rpsN	30S ribosomal subunit protein S14	-2.34119	down
875RM8082x_04604	rplE	50S ribosomal subunit protein L5	-2.13365	down
875RM8082x_04605	rplX	50S ribosomal subunit protein L24	-2.34754	down
875RM8082x_04606	rplN	50S ribosomal subunit protein L14	-2.33463	down
875RM8082x_04607	rpsQ	30S ribosomal subunit protein S17	-2.44878	down
875RM8082x_04608	rpmC	50S ribosomal subunit protein L29	-2.69117	down
875RM8082x_04609	rplP	50S ribosomal subunit protein L16	-2.76293	down
875RM8082x_04610	rpsC	30S ribosomal subunit protein S3	-2.80602	down
875RM8082x_04611	rplV	50S ribosomal subunit protein L22	-2.78744	down
875RM8082x_04612	rpsS	30S ribosomal subunit protein S19	-2.77906	down
875RM8082x_04613	rplB	50S ribosomal subunit protein L2	-2.79105	down
875RM8082x_04614	rplW	50S ribosomal subunit protein L23	-2.85655	down
875RM8082x_04615	rplD	50S ribosomal subunit protein L4	-2.95744	down
875RM8082x_04616	rplC	50S ribosomal subunit protein L3	-2.91945	down
875RM8082x_04617	rpsJ	30S ribosomal subunit protein S10	-2.93529	down
875RM8082x_04619	bfr	bacterioferritin monomer	2.95466	up
875RM8082x_04620	bfd	bacterioferritin-associated ferredoxin	2.64757	up
875RM8082x_04621	tufA	elongation factor Tu	-2.02622	down
875RM8082x_04622	fusA	elongation factor G	-2.44909	down
875RM8082x_04623	rpsG	30S ribosomal subunit protein S7	-2.57597	down
875RM8082x_04624	rpsL	30S ribosomal subunit protein S12	-2.59731	down
875RM8082x_04625	tusB	sulfur transfer protein complex, TusB subunit	-2.69014	down
875RM8082x_04635	yheS	fused predicted transporter subunits of ABC superfamily: ATP-binding components	-1.57051	down
875RM8082x_04650	nirC	nitrite transporter NirC	-4.60646	down
875RM8082x_04666	aroB	3-dehydroquinate synthase	-1.72689	down
875RM8082x_04667	aroK	shikimate kinase I	-1.89801	down
875RM8082x_04676	yrfG	purine nucleotidase	-2.54446	down
875RM8082x_04677	hslR	heat shock protein Hsp15 involved in ribosome recycling	-3.04982	down
875RM8082x_04678	hslO	molecular chaperone Hsp33	-2.6675	down
875RM8082x_04694	gntT	gluconate transporter GntT	-3.60325	down
875RM8082x_04695	malQ	amylomaltase	-3.35456	down
875RM8082x_04696	malP	maltodextrin phosphorylase monomer	-3.63258	down
875RM8082x_04697	malT	MalT transcriptional activator	-2.67081	down
875RM8082x_04716	gntU	gluconate transporter GntU	-3.65058	down
875RM8082x_04717	gntK	D-gluconate kinase, thermostable	-4.40933	down
875RM8082x_04726	ggt	Gamma-glutamyltranspeptidase	2.55685	up
875RM8082x_04750	yhhQ	hypothetical protein; gene is a predicted memberof the purine regulon	1.59351	up
875RM8082x_04753	yhhT	putative inner membrane protein	1.78483	up
875RM8082x_04760	nikR	NikR DNA-binding transcriptional repressor, Ni-binding	-1.59494	down
875RM8082x_04770	uspB	putative universal stress (ethanol tolerance) protein B	2.60888	up
875RM8082x_04784	slp	starvation lipoprotein	2.92187	up
875RM8082x_04795	gadW_2	GadW DNA-binding transcriptional dual regulator	2.33195	up
875RM8082x_04796	gadX	GadX DNA-binding transcriptional dual regulator	2.41016	up
875RM8082x_04799	treF	cytoplasmic trehalase	1.98995	up
875RM8082x_04805	yhjG	putative outer membrane biogenesis protein	2.55734	up
875RM8082x_04821	ldrD_2	LdrD peptide of the LdrD-RdlD toxin-antitoxin system	2.48246	up
875RM8082x_04828	dppA	dipeptide ABC transporter - periplasmic binding protein	2.87886	up
875RM8082x_04836	yhjX	YhjX MFS transporter	-4.02888	down
875RM8082x_04837	yhjY	putative lipase	1.54008	up
875RM8082x_04841	yiaD_2	putative outer membrane lipoprotein	-2.06608	down
875RM8082x_04844	yiaG_2	putative transcriptional regulator	2.42057	up
875RM8082x_04845	cspA	CspA DNA-binding transcriptional activator	-2.38532	down
875RM8082x_04855	xylF	xylose ABC transporter - periplasmic binding protein	2.87045	up
875RM8082x_04856	xylG	xylose ABC transporter - ATP binding subunit	1.84345	up
875RM8082x_04860	malS	alpha-amylase	-2.28198	down
875RM8082x_04873	yijO_2	putative DNA-binding transcriptional regulator	1.77081	up
875RM8082x_04881	aldB	acetaldehyde dehydrogenase	4.47959	up
875RM8082x_04894	yibH	putative membrane protein	1.69613	up
875RM8082x_04903	lldP	(R)-lactate / (S)-lactate / glycolate:H+ symporter LldP	-2.6152	down
875RM8082x_04904	lldR	LldR transcriptional repressor	-2.65077	down
875RM8082x_04906	trmL	tRNA (cytidine/uridine-2'-O)-ribose methyltransferase	-1.58078	down
875RM8082x_04913	envC	EnvC murein hydrolase	-1.70332	down
875RM8082x_04930	waaA	KDO transferase	-1.49731	down
875RM8082x_04932	mutM	formamidopyrimidine DNA glycosylase	-2.20451	down
875RM8082x_04934	rpmB	50S ribosomal subunit protein L28	-1.97199	down
875RM8082x_04960	ydeO_2	YdeO DNA-binding transcriptional dual regulator	1.64953	up
875RM8082x_04962	ycdT	diguanylate cyclase	-2.50753	down
875RM8082x_04979	875RM8082x_04979	hypothetical protein	-1.72558	down
875RM8082x_04984	875RM8082x_04984	hypothetical protein	-2.45531	down
875RM8082x_04985	875RM8082x_04985	hypothetical protein	-1.78192	down
875RM8082x_04986	875RM8082x_04986	hypothetical protein	-1.64607	down
875RM8082x_04987	875RM8082x_04987	hypothetical protein	-1.65374	down
875RM8082x_04988	875RM8082x_04988	hypothetical protein	-1.68443	down
875RM8082x_05043	875RM8082x_05043	hypothetical protein	1.84012	up
875RM8082x_05044	ykfF	CP4-6 prophage; predicted protein	2.68718	up
875RM8082x_05062	uhpT	hexose-6-phosphate:phosphate antiporter	3.34117	up
875RM8082x_05068	tisB	toxic peptide TisB	2.42718	up
875RM8082x_05083	ibpB	small heat shock protein IbpB	-3.8717	down
875RM8082x_05084	ibpA	small heat shock protein IbpA	-3.61237	down
875RM8082x_05100	rpmH	50S ribosomal subunit protein L34	-2.43151	down
875RM8082x_05104	tnaA	tryptophanase / L-cysteine desulfhydrase	2.61254	up
875RM8082x_05105	tnaB	tryptophan:H+ symporter TnaB	2.83128	up
875RM8082x_05122	pstA	phosphate ABC transporter - membrane subunit	1.73785	up
875RM8082x_05123	pstC	phosphate ABC transporter - membrane subunit	2.39074	up
875RM8082x_05124	pstS	phosphate ABC transporter - periplasmic binding protein	4.14081	up
875RM8082x_05128	sfmA_2	putative fimbrial-like adhesin protein	-1.79645	down
875RM8082x_05130	glmU	fused N-acetylglucosamine-1-phosphate uridyltransferase and glucosamine-1-phosphate acetyltransferase	-1.56767	down
875RM8082x_05139	atpI	AtpI	-1.66331	down
RM8082p1_00001	ssb	ssDNA-binding protein	2.25233	up
RM8082p1_00006	RM8082p1_00006	hypothetical protein	2.33698	up
RM8082p1_00010	RM8082p1_00010	hypothetical protein	2.77221	up
RM8082p1_00014	traA	Pilin	2.15974	up
RM8082p1_00015	RM8082p1_00015	hypothetical protein	1.66569	up
RM8082p1_00016	RM8082p1_00016	hypothetical protein	2.32242	up
RM8082p1_00017	RM8082p1_00017	hypothetical protein	2.05618	up
RM8082p1_00018	RM8082p1_00018	hypothetical protein	2.05349	up
RM8082p1_00019	RM8082p1_00019	hypothetical protein	2.2282	up
RM8082p1_00020	RM8082p1_00020	hypothetical protein	1.80522	up
RM8082p1_00021	RM8082p1_00021	hypothetical protein	1.73645	up
RM8082p1_00024	RM8082p1_00024	hypothetical protein	1.8857	up
RM8082p1_00025	RM8082p1_00025	hypothetical protein	2.21588	up
RM8082p1_00055	RM8082p1_00055	hypothetical protein	1.79983	up
RM8082p1_00071	adiY	AdiY DNA-binding transcriptional activator	-2.61371	down
RM8082p1_00076	tibC	Glycosyltransferase TibC	2.26873	up
RM8082p1_00077	ypjA	adhesin-like autotransporter	1.88085	up
RM8082p1_00082	RM8082p1_00082	hypothetical protein	-2.45099	down
RM8082p1_00083	RM8082p1_00083	hypothetical protein	-2.45481	down
RM8082p1_00084	RM8082p1_00084	hypothetical protein	-3.23512	down
RM8082p1_00085	RM8082p1_00085	hypothetical protein	-2.86207	down
RM8082p1_00087	RM8082p1_00087	hypothetical protein	2.54335	up
RM8082p1_00096	katG	hydroperoxidase I	3.24428	up
RM8082p1_00100	RM8082p1_00100	hypothetical protein	2.0384	up
RM8082p1_00113	RM8082p1_00113	hypothetical protein	1.99724	up
RM8082p1_00117	hlyC	Hemolysin-activating lysine-acyltransferase HlyC	-1.53799	down
RM8082p1_00127	RM8082p1_00127	hypothetical protein	1.43322	up
RM8082p1_00142	RM8082p1_00142	hypothetical protein	1.95007	up
RM8082p1_00143	RM8082p1_00143	hypothetical protein	2.07548	up
RM8082p1_00144	yhdJ	DNA adenine methyltransferase	1.84185	up
RM8082p1_00145	RM8082p1_00145	hypothetical protein	1.8566	up
RM8082p1_00146	RM8082p1_00146	hypothetical protein	2.42261	up
RM8082p1_00147	RM8082p1_00147	hypothetical protein	2.23568	up
RM8082p1_00148	yfjX	CP4-57 prophage; predicted antirestriction protein	1.76764	up
RM8082p1_00150	RM8082p1_00150	hypothetical protein	2.04105	up
RM8082p2_00003	RM8082p2_00003	hypothetical protein	2.74811	up
RM8082p2_00004	ais	protein induced by aluminum	2.97639	up
RM8082p2_00014	RM8082p2_00014	hypothetical protein	1.77972	up
RM8082p2_00017	RM8082p2_00017	hypothetical protein	1.75431	up
RM8082p2_00018	RM8082p2_00018	hypothetical protein	1.95611	up
RM8082p2_00019	RM8082p2_00019	hypothetical protein	2.12321	up
RM8082p2_00029	RM8082p2_00029	hypothetical protein	3.70781	up
RM8082p2_00045	RM8082p2_00045	hypothetical protein	2.11403	up
RM8082p2_00050	RM8082p2_00050	hypothetical protein	2.22941	up
RM8082p2_00070	dinI	DNA damage-inducible protein I	2.51891	up
RM8082p2_00071	umuD	SOS mutagenesis; error-prone repair; processed to UmuD'; forms complex with UmuC	2.25538	up
RM8082p2_00072	umuC_1	SOS mutagenesis and repair	1.81896	up
RM8082p2_00083	RM8082p2_00083	hypothetical protein	2.09171	up
RM8082p2_00084	cia_1	Colicin-Ia	4.36486	up
RM8082p2_00085	cia_2	Colicin-Ia	3.63742	up
RM8082p2_00095	RM8082p2_00095	hypothetical protein	3.70943	up
RM8082p2_00096	rfaH	Transcription antitermination protein RfaH	4.36235	up
RM8082p2_00097	RM8082p2_00097	hypothetical protein	1.94318	up
RM8082p2_00098	RM8082p2_00098	hypothetical protein	1.80528	up
RM8082p2_00100	RM8082p2_00100	hypothetical protein	3.26315	up
RM8082p2_00102	RM8082p2_00102	hypothetical protein	1.715	up
RM8082p2_00103	RM8082p2_00103	hypothetical protein	2.32557	up
RM8082p2_00104	bfpB	Outer membrane lipoprotein BfpB	1.45002	up
RM8082p2_00106	RM8082p2_00106	hypothetical protein	2.07903	up
RM8082p2_00109	tcpE	Toxin coregulated pilus biosynthesis protein E	2.14514	up
RM8082p2_00110	RM8082p2_00110	hypothetical protein	2.45496	up
RM8082p2_00111	RM8082p2_00111	hypothetical protein	3.43568	up
RM8082p2_00112	RM8082p2_00112	hypothetical protein	2.9333	up
RM8082p2_00113	RM8082p2_00113	hypothetical protein	1.8842	up
RM8082p3_00023	RM8082p3_00023	hypothetical protein	1.6094	up
RM8082p3_00033	RM8082p3_00033	hypothetical protein	2.15099	up
RM8082p3_00035	RM8082p3_00035	hypothetical protein	2.2074	up
RM8082p3_00047	RM8082p3_00047	hypothetical protein	2.48173	up
RM8082p3_00055	RM8082p3_00055	hypothetical protein	2.8686	up
RM8082p3_00059	RM8082p3_00059	hypothetical protein	2.04083	up
RM8082p3_00060	RM8082p3_00060	hypothetical protein	1.91761	up
RM8082p3_00065	yhdJ	DNA adenine methyltransferase	1.7933	up
RM8082p3_00069	cba	Colicin-B	2.68833	up
RM8082p3_00071	cma	Colicin-M	2.08379	up
RM8082p3_00088	RM8082p3_00088	hypothetical protein	1.57264	up
RM8082p3_00091	RM8082p3_00091	hypothetical protein	1.92576	up
RM8082p4_00028	RM8082p4_00028	hypothetical protein	2.39282	up
RM8082p4_00034	RM8082p4_00034	hypothetical protein	3.49361	up
RM8082p4_00035	RM8082p4_00035	hypothetical protein	4.29395	up
RM8082p4_00036	RM8082p4_00036	hypothetical protein	4.21995	up
RM8082p4_00048	RM8082p4_00048	hypothetical protein	2.78311	up
Note: Differentially expressed antibiotic resistance genes identified in two strains were highlighted in yellow and differentially expressed virulence genes were highlighted in green.
